# Supplementary material for: Flexible response and rapid recovery strategies of the plateau forage Poa crymophila to cold and drought
Source: Front Plant Sci. 2022 Nov 8;13:970496. doi: 10.3389/fpls.2022.970496 (PMC9681527; doi:10.3389/fpls.2022.970496)
Supplement: Supplementary Table 1 — Gene expressions of P. crymophila and expression differences [file Table_1.xlsx]

## Sheet: Gene expressions
Supplemental Table S1-1 The Gene expressions of Poa crymophila cv. Qinghai
Gene_ID	CK					COLD					DROUGHT					RECOLD					REDROUGHT					ANNOTATION
	CK-1	CK-2	CK-3	MEAN	CV	Cold-1	Cold-2	Cold-3	MEAN	CV	Drought-1	Drought-2	Drought-3	MEAN	CV	ReCold-1	ReCold-2	ReCold-3	MEAN	CV	ReDrought-1	ReDrought-2	ReDrought-3	MEAN	CV	Nr	Nt	Swissprot	COG	ko	GO-BiologicalProcess	GO-MolecularFunction	Go-CellularComponent
CL19813.Contig2_DB	57.92	45.44	28.15	43.8367	0.34103	40.79	49.84	57.61	49.4133	0.170361	36.07	39.38	27.35	34.2667	0.181355	31.19	36.92	49.96	39.3567	0.244414	20.71	24.35	31.38	25.48	0.212873	dehydration responsive element binding protein [Leymus chinensis]	Leymus chinensis dehydration responsive element binding protein 3 (DREB3) mRNA, complete cds, alternatively spliced	Dehydration-responsive element-binding protein 2B OS=Oryza sativa subsp. japonica GN=DREB2B PE=2 SV=2	--	EREBP-like factor	GO:0006355//regulation of transcription, DNA-dependent	GO:0003700//sequence-specific DNA binding transcription factor activity;GO:0003677//DNA binding	GO:0005634//nucleus
Unigene33797_DB	52.23	32.1	32.47	38.9333	0.295807	7.33	11.81	9.53	9.55667	0.234404	38.1	39.08	38.91	38.6967	0.0135328	17.9	13.66	12.38	14.6467	0.197263	15.47	15.26	10.45	13.7267	0.206869	putative DREB2A protein [Festuca arundinacea]	Schedonorus arundinaceus dehydration-responsive element binding protein 2 (DREB2) mRNA, complete cds	Dehydration-responsive element-binding protein 2A OS=Oryza sativa subsp. indica GN=DREB2A PE=3 SV=2	--	EREBP-like factor	GO:0006355//regulation of transcription, DNA-dependent	GO:0003700//sequence-specific DNA binding transcription factor activity;GO:0003677//DNA binding	GO:0005634//nucleus
Unigene46621_DB	0	0	0	0	1	0	0	0	0	1	10.17	47.86	12.4	23.4767	0.900724	0	0	0	0	1	0	0	0	0	1	glycine-rich protein [Lilium hybrid division VII]	H.vulgare mRNA for glycine rich protein	Glycine-rich cell wall structural protein OS=Hordeum vulgare GN=GRP PE=2 SV=1	Predicted membrane protein	argonaute	-	-	GO:0005576//extracellular region;GO:0016023//cytoplasmic membrane-bounded vesicle
CL3163.Contig5_DB	0	0	0	0	1	0	0	0	0	1	17.18	0	15.21	10.7967	0.870818	0	0	0	0	1	20.03	14.33	0.2	11.52	0.886222	PREDICTED: chitinase 5-like [Brachypodium distachyon]	Hordeum vulgare subsp. vulgare cDNA clone: FLbaf171p19, mRNA sequence	Chitinase 5 OS=Oryza sativa subsp. japonica GN=Cht5 PE=2 SV=1	Uncharacterized protein contain chitin-binding domain type 3	chitinase [EC:3.2.1.14]	GO:0006952//defense response;GO:0051707//response to other organism;GO:0006032//chitin catabolic process;GO:0016998//cell wall macromolecule catabolic process;GO:0010262//somatic embryogenesis;GO:0000272//polysaccharide catabolic process	GO:0008061//chitin binding;GO:0004568//chitinase activity	GO:0009505//plant-type cell wall;GO:0016023//cytoplasmic membrane-bounded vesicle;GO:0005886//plasma membrane;GO:0048046//apoplast
Unigene45168_DB	0	0	0	0	1	0	0	0	0	1	64.87	20.7	13.27	32.9467	0.846668	7.77	0	6.93	4.9	0.870257	0	0	0	0	1	glycine rich protein [Hordeum vulgare subsp. vulgare]	Triticum aestivum cDNA, clone: WT011_C02, cultivar: Chinese Spring	Glycine-rich cell wall structural protein OS=Hordeum vulgare GN=GRP PE=2 SV=1	--	--	-	-	GO:0016023//cytoplasmic membrane-bounded vesicle
Unigene46635_DB	0	0	0	0	1	0	0	0	0	1	3.51	12.09	19.99	11.8633	0.694774	3.37	0	2.87	2.08	0.874326	5.42	3.03	0	2.81667	0.964363	--	--	Formin-like protein 16 OS=Oryza sativa subsp. japonica GN=FH16 PE=2 SV=1	--	--	-	-	-
Unigene45349_DB	0	0	0	0	1	0	0	0	0	1	12.77	14.61	3.46	10.28	0.58147	0	0	0	0	1	0	0	0	0	1	PREDICTED: catalase-1-like [Brachypodium distachyon]	PREDICTED: Brachypodium distachyon catalase-1-like (LOC100826491), mRNA	Catalase-1 OS=Triticum aestivum GN=CAT1 PE=2 SV=1	--	catalase [EC:1.11.1.6]	-	-	-
Unigene15676_DB	0	0	0	0	1	0	0	0	0	1	49.12	32.14	18.49	33.25	0.461508	0	0	0	0	1	0	0	0	0	1	predicted protein [Hordeum vulgare subsp. vulgare]	PREDICTED: Brachypodium distachyon uncharacterized LOC100831422 (LOC100831422), mRNA	Cell division cycle protein 48 homolog OS=Glycine max GN=CDC48 PE=2 SV=1	ATP-dependent 26S proteasome regulatory subunit	transitional endoplasmic reticulum ATPase	-	GO:0017111//nucleoside-triphosphatase activity;GO:0005524//ATP binding	-
CL4835.Contig4_DB	0	0	0	0	1	16.17	8.43	0	8.2	0.986275	29.59	0	40.01	23.2	0.894668	3.37	0	4.37	2.58	0.887445	17.07	15.32	0	10.7967	0.869809	Os02g0805900 [Oryza sativa Japonica Group] >gi|47497342|dbj|BAD19382.1| decapping protein 2-like [Oryza sativa Japonica Group] >gi|47497392|dbj|BAD19430.1| decapping protein 2-like [Oryza sativa Japonica Group] >gi|113537976|dbj|BAF10359.1| Os02g0805900 [Oryza sativa Japonica Group]	Hordeum vulgare subsp. vulgare cDNA clone: FLbaf88l03, mRNA sequence	mRNA-decapping enzyme subunit 2 OS=Arabidopsis thaliana GN=DCP2 PE=1 SV=1	NTP pyrophosphohydrolases including oxidative damage repair enzymes	mRNA-decapping enzyme subunit 2 [EC:3.-.-.-]	GO:0006635//fatty acid beta-oxidation;GO:0016558//protein import into peroxisome matrix;GO:0031087//deadenylation-independent decapping of nuclear-transcribed mRNA;GO:0016441//posttranscriptional gene silencing;GO:0010072//primary shoot apical meristem specification	GO:0050072//m7G(5')pppN diphosphatase activity;GO:0030145//manganese ion binding;GO:0000287//magnesium ion binding;GO:0042803//protein homodimerization activity;GO:0003729//mRNA binding	GO:0000932//cytoplasmic mRNA processing body
CL5962.Contig2_DB	0	0	0	0	1	96.27	28.13	13.65	46.0167	0.958756	0	2.91	4.04	2.31667	0.899711	1.82	1.57	0	1.13	0.873062	1.17	1.23	0	0.8	0.866837	TPA: hypothetical protein ZEAMMB73_435415 [Zea mays]	Triticum aestivum cDNA, clone: SET6_I01, cultivar: Chinese Spring	Vegetative cell wall protein gp1 OS=Chlamydomonas reinhardtii GN=GP1 PE=2 SV=1	DNA segregation ATPase FtsK/SpoIIIE and related proteins	phospholipase D [EC:3.1.4.4]	-	-	-
CL5574.Contig1_DB	0.46	0	0.39	0.283333	0.874791	157.02	114.42	101.91	124.45	0.232155	0.45	0.79	0.57	0.603333	0.285801	0.75	1.16	2.05	1.32	0.503489	0.38	0.55	1.14	0.69	0.578077	AP2 domain CBF protein [Triticum aestivum]	Lolium perenne genotype PI610939 C-repeat/DRE-binding factor 3 mRNA, complete cds	Dehydration-responsive element-binding protein 1H OS=Oryza sativa subsp. japonica GN=DREB1H PE=3 SV=1	Uncharacterized protein conserved in bacteria with the myosin-like domain	EREBP-like factor	-	-	-
CL13047.Contig1_DB	0	0	0	0	1	12.44	21.74	0	11.3933	0.957378	0	0	0	0	1	0	0	0	0	1	0	0	0	0	1	PREDICTED: disease resistance protein RPM1-like [Brachypodium distachyon]	PREDICTED: Brachypodium distachyon disease resistance protein RPM1-like (LOC100845263), mRNA	--	--	disease resistance protein RPM1	-	-	-
CL1209.Contig3_DB	0	0	0	0	1	190.35	46.65	35.02	90.6733	0.954174	12.62	11.78	20.48	14.96	0.32078	1.7	6.07	5.53	4.43333	0.537403	0	0	0	0	1	predicted protein [Hordeum vulgare subsp. vulgare]	PREDICTED: Brachypodium distachyon uncharacterized LOC100829714 (LOC100829714), mRNA	Protein argonaute 18 OS=Oryza sativa subsp. japonica GN=AGO18 PE=2 SV=1	--	RNA-binding protein with serine-rich domain 1	-	-	-
CL5574.Contig4_DB	37.93	36.85	2.25	25.6767	0.790417	131.83	130.03	117.8	126.553	0.0603212	0.61	0.68	1.09	0.793333	0.326841	3.03	7.67	3.09	4.59667	0.579062	18.16	20.24	11.72	16.7067	0.265884	AP2 domain CBF protein [Triticum aestivum]	Lolium perenne genotype PI610939 C-repeat/DRE-binding factor 3 mRNA, complete cds	Dehydration-responsive element-binding protein 1H OS=Oryza sativa subsp. japonica GN=DREB1H PE=3 SV=1	Uncharacterized protein conserved in bacteria with the myosin-like domain	EREBP-like factor	GO:0006351//transcription, DNA-dependent	-	-
CL27138.Contig1_DB	0.79	0.47	1.75	1.00333	0.66392	32.99	33.82	17.34	28.05	0.330995	1.63	2.93	1.55	2.03667	0.380368	0.82	1.1	0.28	0.733333	0.568382	1.97	0.91	0.32	1.06667	0.783827	CRT-binding factor [Lolium perenne]	Lolium perenne LpCBFIb mRNA for CRT-binding factor, complete cds	Dehydration-responsive element-binding protein 1H OS=Oryza sativa subsp. japonica GN=DREB1H PE=3 SV=1	--	EREBP-like factor	GO:0006351//transcription, DNA-dependent	-	-
CL5574.Contig2_DB	17.19	18.37	3.8	13.12	0.616836	92.87	126.9	190.95	136.907	0.36375	1.02	4.11	0.86	1.99667	0.917503	3.96	8.57	2.44	4.99	0.639712	6.54	15.01	13.45	11.6667	0.386384	CBF2 protein [Aegilops biuncialis]	Secale cereale CBFIIIc-10 (CBFIIIc-10) gene, partial cds	Dehydration-responsive element-binding protein 1H OS=Oryza sativa subsp. japonica GN=DREB1H PE=3 SV=1	--	EREBP-like factor	GO:0006355//regulation of transcription, DNA-dependent	GO:0003700//sequence-specific DNA binding transcription factor activity;GO:0003677//DNA binding	GO:0005634//nucleus
CL29412.Contig3_DB	0	0	0	0	1	21.22	8.04	2.01	10.4233	0.942526	0	0	0	0	1	0	0	0	0	1	0	0	0	0	1	Os12g0592900 [Oryza sativa Japonica Group] >gi|77556369|gb|ABA99165.1| expressed protein [Oryza sativa Japonica Group] >gi|113649681|dbj|BAF30193.1| Os12g0592900 [Oryza sativa Japonica Group]	--	--	--	--	-	-	-
CL6828.Contig9_DB	0	0	0	0	1	0	15.26	25	13.42	0.938984	0	0	0	0	1	0	0	0	0	1	0	0	0	0	1	PREDICTED: uncharacterized protein LOC100842731 [Brachypodium distachyon]	Hordeum vulgare subsp. vulgare cDNA clone: FLbaf146k04, mRNA sequence	Probable peroxygenase 5 OS=Arabidopsis thaliana GN=PXG5 PE=2 SV=1	--	--	GO:0009819//drought recovery;GO:0009737//response to abscisic acid stimulus	GO:0005509//calcium ion binding	GO:0005576//extracellular region;GO:0009507//chloroplast
Unigene18759_DB	0	0	0	0	1	13.58	47.38	8.18	23.0467	0.921849	0	0.61	0.57	0.393333	0.867517	0	0	0	0	1	0.27	0.57	0.54	0.46	0.359189	calmodulin-binding protein [Triticum aestivum]	PREDICTED: Brachypodium distachyon uncharacterized LOC100824315 (LOC100824315), miscRNA	--	--	calmodulin	-	-	-
Unigene3108_DB	0	0	0	0	1	0	2.8	4.29	2.36333	0.921614	11.53	16.73	20.97	16.41	0.288125	2.03	0.8	1.68	1.50333	0.42156	1.67	0.88	0	0.85	0.982828	--	--	--	--	--	-	-	-
CL17161.Contig2_DB	0	0	0	0	1	21.05	13.89	0	11.6467	0.918959	30.75	33.74	0	21.4967	0.868813	0	17.97	15.39	11.12	0.873761	0	0	0	0	1	lipid transfer protein LPT IV [Oryza sativa Indica Group]	Triticum aestivum cDNA, clone: SET4_J20, cultivar: Chinese Spring	Non-specific lipid-transfer protein 2B OS=Oryza sativa subsp. japonica GN=LTP2-B PE=2 SV=1	--	--	GO:0006869//lipid transport;GO:0006508//proteolysis	GO:0008233//peptidase activity;GO:0008289//lipid binding	GO:0016023//cytoplasmic membrane-bounded vesicle
CL27553.Contig31_DB	0	0	0	0	1	12.23	18.17	0	10.1333	0.914277	0	0	0	0	1	0	0	0	0	1	0	0	0	0	1	predicted protein [Hordeum vulgare subsp. vulgare]	Triticum aestivum cDNA, clone: WT005_K17, cultivar: Chinese Spring	2'-deoxymugineic-acid 2'-dioxygenase OS=Hordeum vulgare GN=IDS3 PE=1 SV=3	Isopenicillin N synthase and related dioxygenases		GO:0055114//oxidation-reduction process	GO:0016702//oxidoreductase activity, acting on single donors with incorporation of molecular oxygen, incorporation of two atoms of oxygen;GO:0016706//oxidoreductase activity, acting on paired donors, with incorporation or reduction of molecular oxygen, 2-oxoglutarate as one donor, and incorporation of one atom each of oxygen into both donors	-
CL19554.Contig1_DB	0	0	0	0	1	13.59	0	10.38	7.99	0.889017	7.65	12.17	29.13	16.3167	0.694043	0	6.03	6.7	4.24333	0.869616	0	11.92	12.25	8.05667	0.866268	PREDICTED: 60S ribosomal protein L30-like [Brachypodium distachyon]	Hordeum vulgare subsp. vulgare cDNA clone: FLbaf36d22, mRNA sequence	60S ribosomal protein L30 OS=Triticum aestivum PE=1 SV=2	Ribosomal protein L30E	large subunit ribosomal protein L30e	GO:0006412//translation	GO:0003735//structural constituent of ribosome	GO:0022625//cytosolic large ribosomal subunit
CL5574.Contig3_DB	0.58	0.29	0.33	0.4	0.392906	157.48	198.51	199.84	185.277	0.129978	0.29	0.23	0.92	0.48	0.796313	0.58	0.51	0.98	0.69	0.367499	0.2	0.23	0.3	0.243333	0.210888	AP2 domain CBF protein [Triticum aestivum]	Phyllostachys edulis cDNA clone: bphyem126d08, full insert sequence	Dehydration-responsive element-binding protein 1H OS=Oryza sativa subsp. japonica GN=DREB1H PE=3 SV=1	--	--	GO:0006351//transcription, DNA-dependent	-	-
CL11165.Contig7_DB	0	0	0	0	1	21.13	16.47	0	12.5333	0.885754	0	0	0	0	1	0	0	0	0	1	0	0	0	0	1	Os07g0633400 [Oryza sativa Japonica Group] >gi|113611909|dbj|BAF22287.1| Os07g0633400 [Oryza sativa Japonica Group]	PREDICTED: Brachypodium distachyon uncharacterized LOC100824745 (LOC100824745), mRNA	Arginine/serine-rich protein 45 OS=Arabidopsis thaliana GN=SR45 PE=1 SV=1	Uncharacterized protein conserved in bacteria	RNA-binding protein with serine-rich domain 1	-	-	-
Unigene25946_DB	0	0	0	0	1	7.55	6.12	0	4.55667	0.880126	10.18	20.47	5.52	12.0567	0.634474	0	2.62	2.77	1.79667	0.867031	0	0	0	0	1	Adf2 [Hordeum vulgare subsp. vulgare] >gi|197621222|gb|ACH70383.1| actin depolymerization factor-like protein [Hordeum vulgare subsp. vulgare]	PREDICTED: Brachypodium distachyon actin-depolymerizing factor 3-like (LOC100838034), mRNA	Actin-depolymerizing factor 3 OS=Oryza sativa subsp. japonica GN=ADF3 PE=1 SV=1	--	cofilin	GO:0030042//actin filament depolymerization;GO:0006950//response to stress	GO:0003779//actin binding	GO:0043231//intracellular membrane-bounded organelle;GO:0015629//actin cytoskeleton;GO:0005737//cytoplasm
Unigene13360_DB	0	0	0	0	1	28.32	23.08	0	17.1333	0.879423	8.51	0	6.92	5.14333	0.879711	0	0	0	0	1	0	0	0	0	1	--	--	--	--	--	-	-	-
CL4223.Contig7_DB	0	0	0	0	1	23.33	23.47	0	15.6	0.866037	7.61	0	4.79	4.13333	0.930789	0	0	0	0	1	14.86	7.53	0	7.46333	0.995564	predicted protein [Hordeum vulgare subsp. vulgare]	PREDICTED: Brachypodium distachyon uncharacterized LOC100832963 (LOC100832963), mRNA	Vegetative cell wall protein gp1 OS=Chlamydomonas reinhardtii GN=GP1 PE=2 SV=1	Membrane carboxypeptidase (penicillin-binding protein)	RNA-binding protein with serine-rich domain 1	-	-	-
CL8829.Contig1_DB	0	0	0	0	1	9.56	33.94	9.02	17.5067	0.813076	0	0	0	0	1	0	0	0	0	1	0	0	0	0	1	PREDICTED: uncharacterized protein LOC100830358 [Brachypodium distachyon]	PREDICTED: Brachypodium distachyon uncharacterized LOC100830358 (LOC100830358), mRNA	--	--	--	-	-	-
Unigene27091_DB	0	0	0	0	1	2.3	1.78	7.39	3.82333	0.810745	4.01	2.67	0	2.22667	0.91681	2.92	17.69	9.65	10.0867	0.733114	3.19	4.23	4.07	3.83	0.146214	Os03g0823500 [Oryza sativa Japonica Group] >gi|108711822|gb|ABF99617.1| POT family protein, expressed [Oryza sativa Japonica Group] >gi|113550214|dbj|BAF13657.1| Os03g0823500 [Oryza sativa Japonica Group]	Oryza sativa Japonica Group Os03g0823500 (Os03g0823500) mRNA, complete cds	Probable peptide/nitrate transporter At3g53960 OS=Arabidopsis thaliana GN=At3g53960 PE=2 SV=2	--	solute carrier family 15 (peptide/histidine transporter), member 3/4	GO:0006857//oligopeptide transport	GO:0005215//transporter activity	GO:0016021//integral to membrane;GO:0005886//plasma membrane
Unigene31447_DB	0	0	0	0	1	47.82	24.02	6.47	26.1033	0.795055	0	0	0	0	1	0	0	0	0	1	0	0	0	0	1	predicted protein [Hordeum vulgare subsp. vulgare]	PREDICTED: Brachypodium distachyon uncharacterized LOC100845700 (LOC100845700), mRNA	Vegetative cell wall protein gp1 OS=Chlamydomonas reinhardtii GN=GP1 PE=2 SV=1	--	--	-	-	-
CL1627.Contig3_DB	0	0	0	0	1	2.48	21.47	12.05	12	0.791258	0	0	0	0	1	0	0	0	0	1	0	0	0	0	1	uncharacterized protein LOC100382601 [Zea mays]	--	--	--	ataxia telangiectasia mutated family protein [EC:2.7.11.1]	-	-	GO:0016023//cytoplasmic membrane-bounded vesicle
CL11938.Contig2_DB	0	0	0	0	1	22.38	11.54	3.52	12.48	0.758419	0	0.55	0.52	0.356667	0.867046	0	0	0	0	1	0	0	0	0	1	--	--	--	--	--	-	-	-
Unigene40672_DB	0	0	0	0	1	28.46	8.52	8.68	15.22	0.753381	0	0	0	0	1	0	0	0	0	1	0	0	0	0	1	PREDICTED: uncharacterized protein LOC100843322 [Brachypodium distachyon]	PREDICTED: Brachypodium distachyon uncharacterized LOC100843322 (LOC100843322), mRNA	--	--	--	-	-	-
CL13445.Contig3_DB	0	0	0	0	1	14.21	21.67	2.56	12.8133	0.751659	0	0	0	0	1	0	0	0	0	1	0	0	0	0	1	--	Hordeum vulgare subsp. vulgare mRNA for predicted protein, complete cds, clone: NIASHv1085F10	--	--	--	-	-	-
CL21455.Contig4_DB	0	0	0	0	1	9.73	32.1	9.97	17.2667	0.744012	1.07	0	0.73	0.6	0.911196	0	0	0	0	1	0	0	0	0	1	PREDICTED: EID1-like F-box protein 3-like [Brachypodium distachyon]	PREDICTED: Brachypodium distachyon EID1-like F-box protein 3-like (LOC100823864), mRNA	EID1-like F-box protein 3 OS=Arabidopsis thaliana GN=EDL3 PE=2 SV=1	Predicted molecular chaperone distantly related to HSP70-fold metalloproteases	serine/arginine repetitive matrix protein 1	GO:0010029//regulation of seed germination;GO:0009414//response to water deprivation;GO:0006457//protein folding;GO:0009651//response to salt stress;GO:0009408//response to heat;GO:0010228//vegetative to reproductive phase transition of meristem;GO:0009738//abscisic acid mediated signaling pathway;GO:0009644//response to high light intensity;GO:0042542//response to hydrogen peroxide	-	GO:0005634//nucleus
CL2386.Contig3_DB	0	0	0	0	1	36.44	13.9	9.34	19.8933	0.729394	5.66	6.23	15.24	9.04333	0.594254	0	0	0	0	1	1.12	1.2	2.32	1.54667	0.433784	hypothetical protein SORBIDRAFT_01g033800 [Sorghum bicolor] >gi|241921627|gb|EER94771.1| hypothetical protein SORBIDRAFT_01g033800 [Sorghum bicolor]	PREDICTED: Brachypodium distachyon trehalose-phosphate phosphatase-like (LOC100834071), mRNA	Probable trehalose-phosphate phosphatase 9 OS=Oryza sativa subsp. japonica GN=TPP9 PE=2 SV=1	--	trehalose 6-phosphate phosphatase [EC:3.1.3.12]	GO:0046686//response to cadmium ion;GO:0006950//response to stress;GO:0005992//trehalose biosynthetic process	GO:0004805//trehalose-phosphatase activity	-
CL5643.Contig4_DB	0	0	0	0	1	0.85	0.13	1.11	0.696667	0.728719	0	0	0	0	1	5.21	3.35	3.87	4.14333	0.231614	7.09	11.43	16.61	11.71	0.407017	pseudo-response regulator [Aegilops tauschii]	PREDICTED: Brachypodium distachyon two-component response regulator-like PRR37-like (LOC100838360), mRNA	Two-component response regulator-like PRR37 OS=Oryza sativa subsp. indica GN=PRR37 PE=2 SV=2	--	pseudo-response regulator 7	GO:0007165//signal transduction	-	-
Unigene39171_DB	0	0	0	0	1	217.34	235.68	30.89	161.303	0.702483	86.15	23.86	52.94	54.3167	0.573817	3.13	2.48	0.86	2.15667	0.542055	0	0	0	0	1	dehydrin [Triticum aestivum]	Lophopyrum elongatum dehydrin-/LEA group 2-like protein (ESI18-4) mRNA, complete cds	Dehydrin DHN3 OS=Hordeum vulgare GN=DHN3 PE=2 SV=1	--	--	-	-	-
CL2253.Contig5_DB	0	0	0	0	1	78.79	23.86	28.24	43.63	0.699704	0	1.55	1.25	0.933333	0.880812	0.71	0.69	0	0.466667	0.86629	1.03	0.73	0	0.586667	0.90298	predicted protein [Hordeum vulgare subsp. vulgare] >gi|326512826|dbj|BAK03320.1| predicted protein [Hordeum vulgare subsp. vulgare] >gi|326515970|dbj|BAJ88008.1| predicted protein [Hordeum vulgare subsp. vulgare]	Hordeum vulgare subsp. vulgare cDNA clone: FLbaf44k13, mRNA sequence	--	--	RNA-binding protein with serine-rich domain 1	GO:0043086//negative regulation of catalytic activity	GO:0042802//identical protein binding;GO:0004252//serine-type endopeptidase activity	GO:0005886//plasma membrane
Unigene37748_DB	0	0	0	0	1	6.59	3.46	1.36	3.80333	0.691985	3.81	4.15	11.23	6.39667	0.65491	3.05	8.13	1.34	4.17333	0.846238	21.85	16.62	1.79	13.42	0.775396	predicted protein [Hordeum vulgare subsp. vulgare]	Hordeum vulgare subsp. vulgare cDNA clone: FLbaf162o16, mRNA sequence	NADH--cytochrome b5 reductase 1 OS=Arabidopsis thaliana GN=CBR1 PE=1 SV=1	2-polyprenylphenol hydroxylase and related flavodoxin oxidoreductases	cytochrome-b5 reductase [EC:1.6.2.2]	GO:0022900//electron transport chain	GO:0004128//cytochrome-b5 reductase activity	GO:0009505//plant-type cell wall;GO:0016023//cytoplasmic membrane-bounded vesicle;GO:0005886//plasma membrane;GO:0005783//endoplasmic reticulum
Unigene39361_DB	0	0	0	0	1	8.31	7.97	24.13	13.47	0.685479	0	0	0	0	1	0	0	0	0	1	0	0	0	0	1	PREDICTED: probable aquaporin TIP4-1-like [Brachypodium distachyon]	PREDICTED: Brachypodium distachyon probable aquaporin TIP4-1-like (LOC100838472), mRNA	Aquaporin TIP4-1 OS=Zea mays GN=TIP4-1 PE=2 SV=1	--	aquaporin TIP	GO:0006810//transport	GO:0005215//transporter activity	GO:0016021//integral to membrane;GO:0042807//central vacuole;GO:0009705//plant-type vacuole membrane;GO:0009536//plastid
Unigene41374_DB	0	0	0	0	1	14.67	15.21	2.37	10.75	0.675564	2.81	2.44	0	1.75	0.872454	0	0	0	0	1	0	0	0	0	1	--	Hordeum vulgare subsp. vulgare mRNA for predicted protein, complete cds, clone: NIASHv2025C24	--	--	--	-	-	-
CL1096.Contig3_DB	0	0	0	0	1	31.97	16.32	7.34	18.5433	0.672188	0	0	0	0	1	0.88	0.48	0	0.453333	0.971924	0	0	0	0	1	predicted protein [Hordeum vulgare subsp. vulgare]	Triticum aestivum cDNA, clone: SET2_C21, cultivar: Chinese Spring	F-box protein PP2-B10 OS=Arabidopsis thaliana GN=PP2B10 PE=1 SV=1	Predicted hydrolase of the metallo-beta-lactamase superfamily	RNA-binding protein with serine-rich domain 1	-	-	-
CL6184.Contig3_DB	0	0	0	0	1	12.32	32.42	58.17	34.3033	0.669992	0	0	0	0	1	0	2.47	3.58	2.01667	0.908702	0	0	0	0	1	PREDICTED: F-box protein At3g26010-like [Brachypodium distachyon]	Oryza sativa Japonica Group Os08g0529300 (Os08g0529300) mRNA, complete cds	Arginine/serine-rich protein 45 OS=Arabidopsis thaliana GN=SR45 PE=1 SV=1	ABC-type molybdenum transport system, ATPase component/photorepair protein PhrA	RNA-binding protein with serine-rich domain 1	-	-	-
CL1251.Contig9_DB	0	0	0	0	1	403.25	323.37	65.49	264.037	0.668559	3.09	2.18	3.99	3.08667	0.293198	3.07	5.53	0	2.86667	0.966489	0.9	1.73	0.84	1.15667	0.430052	cold-responsive protein COR14a [Triticum aestivum] >gi|20067229|gb|AAM09562.1|AF491838_1 WCOR14a [Triticum aestivum] >gi|224381224|gb|ACN41855.1| cold-responsive protein WCOR14 [Aegilops tauschii]	Lolium multiflorum gene for cold responsive protein, complete cds	Cold-regulated protein 1 (Fragment) OS=Hordeum vulgare PE=2 SV=2	--	splicing factor U2AF 35 kDa subunit	-	-	-
CL146.Contig3_DB	0	0	0	0	1	7.87	19.17	6.02	11.02	0.645958	0	0	0	0	1	0	0	0	0	1	0	0	0	0	1	--	--	--	--	--	-	-	-
Unigene18862_DB	0	0	0	0	1	29.26	16.07	6.91	17.4133	0.645218	0	1.06	2	1.02	0.98098	2.33	0	2.89	1.74	0.880849	0.95	1.02	0	0.656667	0.867664	hypothetical protein SORBIDRAFT_08g000485 [Sorghum bicolor] >gi|241942360|gb|EES15505.1| hypothetical protein SORBIDRAFT_08g000485 [Sorghum bicolor]	--	--	--	F-type H+-transporting ATPase subunit g [EC:3.6.3.14]	-	-	-
CL1407.Contig1_DB	0	0	0	0	1	16.4	10.85	3.5	10.25	0.631307	0	0	0	0	1	0	0	0	0	1	0	0	0	0	1	PREDICTED: serine carboxypeptidase 1-like [Brachypodium distachyon]	PREDICTED: Brachypodium distachyon serine carboxypeptidase 1-like (LOC100843718), mRNA	Serine carboxypeptidase 1 OS=Hordeum vulgare GN=CBP1 PE=1 SV=4	Carboxypeptidase C (cathepsin A)	cathepsin A (carboxypeptidase C) [EC:3.4.16.5]	GO:0006508//proteolysis	GO:0004185//serine-type carboxypeptidase activity	-
Unigene28158_DB	0	0	0	0	1	16.3	19.7	48.36	28.12	0.626266	0	0	0	0	1	0	4.22	2.22	2.14667	0.983364	4.25	4.68	2.33	3.75333	0.333371	unknown protein [Arabidopsis thaliana]	Micromonas pusilla CCMP1545 predicted protein, mRNA	Formin-like protein 14 OS=Arabidopsis thaliana GN=FH14 PE=3 SV=3	ABC-type Fe3+ transport system, periplasmic component	phospholipase D [EC:3.1.4.4]	GO:0044763;GO:0016043//cellular component organization	GO:0003779//actin binding	GO:0044444//cytoplasmic part;GO:0044430//cytoskeletal part;GO:0015630//microtubule cytoskeleton
CL643.Contig2_DB	0	0	0	0	1	6.2	22.48	11.69	13.4567	0.615497	0	0	0	0	1	0	0	0	0	1	0	0	0	0	1	predicted protein [Hordeum vulgare subsp. vulgare] >gi|326508558|dbj|BAJ95801.1| predicted protein [Hordeum vulgare subsp. vulgare]	Hordeum vulgare subsp. vulgare cDNA clone: FLbaf96k18, mRNA sequence	--	--	--	-	-	-
CL24948.Contig1_DB	0	0	0	0	1	13.46	3.28	15.45	10.73	0.608403	7.27	0	5.91	4.39333	0.879748	3.48	2.81	2.97	3.08667	0.11336	2.8	3.14	0	1.98	0.870271	predicted protein [Hordeum vulgare subsp. vulgare]	Phyllostachys edulis cDNA clone: bphyst039a18, full insert sequence	--	--	--	-	-	-
CL24347.Contig3_DB	0	0	0	0	1	27.94	26.51	6.76	20.4033	0.580155	0	0	0	0	1	0	0	0	0	1	4.16	2.29	0	2.15	0.969084	--	--	--	--	--	-	-	-
CL8829.Contig3_DB	0	0	0	0	1	48.6	118.74	48.7	72.0133	0.561931	0	0	0	0	1	0	0	0	0	1	0	0	0	0	1	PREDICTED: uncharacterized protein LOC100830358 [Brachypodium distachyon]	PREDICTED: Brachypodium distachyon uncharacterized LOC100830358 (LOC100830358), mRNA	--	--	--	-	-	-
CL10468.Contig2_DB	0	0	0	0	1	10.41	32.33	40.28	27.6733	0.559018	0	0	0	0	1	0	0.93	0.48	0.47	0.989533	0	0	0	0	1	CRT-binding factor [Lolium perenne]	Triticum aestivum clone 515O12 genomic sequence	--	--	--	-	-	-
CL15676.Contig1_DB	0	0	0	0	1	16.57	11.62	4.56	10.9167	0.552899	0	0	0	0	1	0.73	0.29	0.3	0.44	0.570903	0.91	2.22	0.6	1.24333	0.691611	PREDICTED: uncharacterized protein LOC100845089 [Brachypodium distachyon]	Triticum aestivum cDNA, clone: WT006_K24, cultivar: Chinese Spring	Leucine-rich repeat extensin-like protein 5 OS=Arabidopsis thaliana GN=LRX5 PE=2 SV=2	ATPases involved in chromosome partitioning	phospholipase D [EC:3.1.4.4]	GO:0009741//response to brassinosteroid stimulus	-	GO:0016020//membrane;GO:0016023//cytoplasmic membrane-bounded vesicle;GO:0009505//plant-type cell wall
CL18.Contig6_DB	0	0	0	0	1	11.48	13.88	30.16	18.5067	0.549163	0	0	0	0	1	2.64	4.05	2.49	3.06	0.281255	0	0	0	0	1	dehydrin-/LEA group 2-like protein [Lophopyrum elongatum]	Lophopyrum elongatum dehydrin-/LEA group 2-like protein (ESI18-2) mRNA, complete cds	Cold-shock protein CS120 OS=Triticum aestivum GN=CS120 PE=2 SV=2	--	--	GO:0006950//response to stress;GO:0009415//response to water stimulus	-	-
CL22431.Contig1_DB	0	0	0	0	1	19.18	29.61	8.89	19.2267	0.538839	0	0	0	0	1	0	0	0	0	1	0	0	0	0	1	PREDICTED: zinc finger protein ZAT5-like [Brachypodium distachyon]	Phyllostachys edulis cDNA clone: bphyem115f16, full insert sequence	Zinc finger protein ZAT12 OS=Arabidopsis thaliana GN=ZAT12 PE=2 SV=1	Lysophospholipase	UV DNA damage endonuclease [EC:3.-.-.-]	-	-	-
CL16497.Contig2_DB	0	0	0	0	1	4.22	12.77	14.34	10.4433	0.521522	0	2.45	4.63	2.36	0.981488	0	0	0	0	1	0	0	0	0	1	--	Triticum aestivum WALI7 (wali7) mRNA, complete cds	--	--	--	-	-	-
CL21121.Contig2_DB	0	0	0	0	1	4.72	11.46	5.38	7.18667	0.516999	19.07	27.43	15.53	20.6767	0.295528	18.3	9.83	15.53	14.5533	0.296746	14.75	2.73	5.49	7.65667	0.822304	--	--	--	--	--	-	-	-
CL18.Contig7_DB	0	0	0	0	1	35.53	55.12	18.09	36.2467	0.511093	0	5.33	6.02	3.78333	0.870813	2.26	0	4.5	2.25333	0.998524	1.91	2.04	0	1.31667	0.867431	dehydrin-/LEA group 2-like protein [Lophopyrum elongatum]	Lophopyrum elongatum dehydrin-/LEA group 2-like protein (ESI18-4) mRNA, complete cds	Cold-shock protein CS120 OS=Triticum aestivum GN=CS120 PE=2 SV=2	--	--	GO:0006950//response to stress;GO:0009415//response to water stimulus	-	-
CL23445.Contig1_DB	0	0	0	0	1	12.51	9.57	4.06	8.71333	0.492308	17.66	17.23	26.68	20.5233	0.260005	2.54	4.51	3.67	3.57333	0.276647	0.52	0	0.53	0.35	0.866143	hypothetical protein [Oryza sativa Japonica Group] >gi|24414096|dbj|BAC22343.1| hypothetical protein [Oryza sativa Japonica Group] >gi|222637502|gb|EEE67634.1| hypothetical protein OsJ_25209 [Oryza sativa Japonica Group]	Zea mays uncharacterized LOC100501320 (LOC100501320), mRNA >gi|391416804|gb|BT085043.2| Zea mays full-length cDNA clone ZM_BFb0231O12 mRNA, complete cds	Formin-like protein 5 OS=Oryza sativa subsp. japonica GN=FH5 PE=2 SV=2	Membrane carboxypeptidase (penicillin-binding protein)	RNA-binding protein with serine-rich domain 1	-	-	-
CL6946.Contig1_DB	0	0	0	0	1	26.18	52.06	75.86	51.3667	0.483723	0	0	0	0	1	4.24	0	7.31	3.85	0.953395	0	0	0	0	1	--	--	--	--	--	-	-	-
Unigene47243_DB	0	0	0	0	1	6.64	2.36	4.32	4.44	0.48255	20.62	21.99	19.54	20.7167	0.0592691	1.94	0	2.13	1.35667	0.868852	0	0.56	0.53	0.363333	0.867009	predicted protein [Chlamydomonas reinhardtii] >gi|158283960|gb|EDP09710.1| predicted protein [Chlamydomonas reinhardtii]	--	Formin-like protein 3 OS=Oryza sativa subsp. japonica GN=FH3 PE=2 SV=2	--	plasminogen activator inhibitor 1 RNA-binding protein	-	-	-
Unigene651_DB	0	0	0	0	1	0.76	0.54	1.34	0.88	0.469636	8.97	4.58	19.31	10.9533	0.690441	0	0	0	0	1	0	0	0	0	1	--	--	--	--	--	-	-	-
Unigene42001_DB	0	0	0	0	1	51.09	55.36	20.02	42.1567	0.457565	4	5.39	2.01	3.8	0.447066	0	0	0	0	1	0	0	0	0	1	putative C3H2C3 RING-finger protein [Triticum durum]	PREDICTED: Brachypodium distachyon uncharacterized LOC100834598 (LOC100834598), mRNA	--	--	--	-	GO:0008270//zinc ion binding	-
CL24463.Contig2_DB	0	0	0	0	1	27.23	51.17	22.64	33.68	0.454859	0	0	0	0	1	0	0	0	0	1	0	0	0	0	1	TPA: hypothetical protein ZEAMMB73_886155 [Zea mays]	PREDICTED: Brachypodium distachyon zinc finger protein ZAT11-like (LOC100822532), mRNA	--	--	--	-	-	-
Unigene3009_DB	0	0	0	0	1	9.58	21.43	25.89	18.9667	0.444433	0	0	0	0	1	0	1.77	1.54	1.10333	0.872275	0	0	0	0	1	--	Hordeum vulgare contig 211252, complete sequence	--	--	--	-	-	-
CL930.Contig4_DB	0	0	0	0	1	12.79	30.26	17.8	20.2833	0.44351	0	0	0	0	1	0	0	0	0	1	0	0	0	0	1	--	--	--	--	--	-	-	-
CL6331.Contig3_DB	0	0	0	0	1	95.83	119.57	45.53	86.9767	0.434664	39.96	23.53	38.71	34.0667	0.268485	0	0	0	0	1	0	0	0	0	1	PREDICTED: heat stress transcription factor C-1b-like [Brachypodium distachyon]	PREDICTED: Brachypodium distachyon heat stress transcription factor C-1b-like (LOC100839917), mRNA	Heat stress transcription factor C-1b OS=Oryza sativa subsp. japonica GN=HSFC1B PE=2 SV=1	Heat shock transcription factor	serine/arginine repetitive matrix protein 1	GO:0006355//regulation of transcription, DNA-dependent;GO:0009407//toxin catabolic process;GO:0006950//response to stress	GO:0043565//sequence-specific DNA binding;GO:0003700//sequence-specific DNA binding transcription factor activity	GO:0005634//nucleus
CL2831.Contig1_DB	0	0	0	0	1	55.38	51.56	22.14	43.0267	0.422737	2.9	0	3.23	2.04333	0.869782	0	0	0	0	1	0	0	0	0	1	--	--	--	--	--	-	-	-
CL28277.Contig2_DB	0	0	0	0	1	9.88	17.3	23.9	17.0267	0.411942	2.16	1.91	0	1.35667	0.870913	2.09	0.83	2.6	1.84	0.495162	0	0	0	0	1	--	--	--	--	--	-	-	-
CL21394.Contig3_DB	0	0	0	0	1	10.17	14.03	5.83	10.01	0.409824	4.87	4.16	6.33	5.12	0.216092	2.17	4.69	4.83	3.89667	0.384168	2.9	2.04	2.28	2.40667	0.184393	predicted protein [Hordeum vulgare subsp. vulgare]	PREDICTED: Brachypodium distachyon CASP-like protein At1g49405-like (LOC100821346), mRNA	CASP-like protein Os03g0767900 OS=Oryza sativa subsp. japonica GN=Os03g0767900 PE=2 SV=1	--	serine/arginine repetitive matrix protein 1	-	-	GO:0016021//integral to membrane;GO:0005739//mitochondrion;GO:0005886//plasma membrane
CL4932.Contig3_DB	0	0	0	0	1	103.88	148.93	64.98	105.93	0.396607	7.79	4.11	4.3	5.4	0.3837	1.59	0.97	2.07	1.54333	0.357332	4.78	1.44	0.75	2.32333	0.927687	PREDICTED: two-component response regulator-like PRR95-like [Brachypodium distachyon]	PREDICTED: Brachypodium distachyon two-component response regulator-like PRR95-like (LOC100823927), mRNA	Two-component response regulator-like PRR95 OS=Oryza sativa subsp. japonica GN=PRR95 PE=2 SV=1	Response regulator containing CheY-like receiver, AAA-type ATPase, and DNA-binding domains	pseudo-response regulator 5	GO:0007165//signal transduction;GO:0006351//transcription, DNA-dependent	-	-
CL275.Contig1_DB	0	0	0	0	1	9.03	12.97	5.72	9.24	0.392809	20.46	19.99	2.45	14.3	0.717839	12.13	9.47	1.15	7.58333	0.755338	10.36	11.86	0	7.40667	0.871925	hypothetical protein SORBIDRAFT_06g028570 [Sorghum bicolor] >gi|241939715|gb|EES12860.1| hypothetical protein SORBIDRAFT_06g028570 [Sorghum bicolor]	PREDICTED: Brachypodium distachyon probable LRR receptor-like serine/threonine-protein kinase At1g56130-like (LOC100836312), miscRNA	Probable LRR receptor-like serine/threonine-protein kinase At1g56130 OS=Arabidopsis thaliana GN=At1g56130 PE=1 SV=2	Serine/threonine protein kinase	somatic embryogenesis receptor kinase 1 [EC:2.7.10.1 2.7.11.1]	GO:0006468//protein phosphorylation	GO:0005524//ATP binding;GO:0004674//protein serine/threonine kinase activity	GO:0005886//plasma membrane
CL24463.Contig1_DB	0	0	0	0	1	10.15	18.27	9.45	12.6233	0.388381	0	0	0	0	1	0	0	0	0	1	0	0	0	0	1	TPA: ZFP16-2 [Zea mays]	PREDICTED: Brachypodium distachyon zinc finger protein ZAT11-like (LOC100822532), mRNA	--	--	--	-	-	-
CL930.Contig1_DB	0	0	0	0	1	18.99	21.27	37	25.7533	0.380781	0	0	0	0	1	0	0	0	0	1	0	0	0	0	1	--	--	--	--	--	-	-	-
CL7445.Contig6_DB	0	0	0	0	1	20.93	31.81	15.53	22.7567	0.36439	9.34	4.69	9.22	7.75	0.342028	1.8	0	3.01	1.60333	0.944661	0	0	0	0	1	predicted protein [Hordeum vulgare subsp. vulgare]	PREDICTED: Brachypodium distachyon uncharacterized LOC100829714 (LOC100829714), mRNA	Low-temperature-induced 65 kDa protein OS=Arabidopsis thaliana GN=LTI65 PE=2 SV=2	--	--	GO:0009628//response to abiotic stimulus;GO:0006950//response to stress;GO:1901700	-	-
CL10611.Contig2_DB	0	0	0	0	1	9.39	18.12	11.26	12.9233	0.355678	0	0	0	0	1	0	0	0	0	1	0	0	0	0	1	--	--	--	--	--	-	-	-
CL14166.Contig1_DB	0	0	0	0	1	56.34	53.37	29.11	46.2733	0.322818	1.45	16.75	8.21	8.80333	0.870947	4.31	4.5	2.61	3.80667	0.273386	3.75	7.68	1.97	4.46667	0.654108	predicted protein [Hordeum vulgare subsp. vulgare]	PREDICTED: Brachypodium distachyon probable receptor-like protein kinase At5g47070-like, transcript variant 2 (LOC100824852), mRNA	Probable receptor-like protein kinase At5g47070 OS=Arabidopsis thaliana GN=At5g47070 PE=1 SV=1	--	[EC:2.7.1.-]	GO:0006468//protein phosphorylation	GO:0005524//ATP binding;GO:0004674//protein serine/threonine kinase activity	GO:0005886//plasma membrane;GO:0009536//plastid
Unigene37600_DB	0	0	0	0	1	13.14	17.73	9.17	13.3467	0.32096	0	0	0	0	1	0	0	0	0	1	0	0	0	0	1	predicted protein [Hordeum vulgare subsp. vulgare]	Triticum aestivum WCBP1 mRNA for calmodulin-binding protein, complete cds	--	--	--	-	-	-
CL12809.Contig2_DB	0	0	0	0	1	20.64	20.7	11.11	17.4833	0.315704	0	0.51	0.48	0.33	0.867217	0	0	0	0	1	1.37	2.88	0.46	1.57	0.778557	--	--	--	--	--	-	-	-
CL27347.Contig1_DB	0	0	0	0	1	14.36	25.1	26.17	21.8767	0.298563	2.58	1.15	1.08	1.60333	0.527989	1.88	5.92	1.55	3.11667	0.780757	0	0.54	1.04	0.526667	0.987585	predicted protein [Hordeum vulgare subsp. vulgare]	PREDICTED: Brachypodium distachyon cortical cell-delineating protein-like (LOC100824436), mRNA	Cortical cell-delineating protein OS=Zea mays PE=2 SV=1	--	serine/arginine repetitive matrix protein 1	GO:0006508//proteolysis	GO:0008233//peptidase activity	GO:0016023//cytoplasmic membrane-bounded vesicle
Unigene35312_DB	0	0	0	0	1	14.17	25.63	24.05	21.2833	0.291814	0	0	0	0	1	1.61	0.87	2.58	1.68667	0.508443	0	1.02	1.81	0.943333	0.961942	hypothetical protein SORBIDRAFT_04g020640 [Sorghum bicolor] >gi|195618650|gb|ACG31155.1| hypothetical protein [Zea mays] >gi|241933719|gb|EES06864.1| hypothetical protein SORBIDRAFT_04g020640 [Sorghum bicolor]	PREDICTED: Brachypodium distachyon uncharacterized LOC100826781 (LOC100826781), mRNA	--	--	histone arginine demethylase JMJD6 [EC:1.14.11.-]	-	-	GO:0016023//cytoplasmic membrane-bounded vesicle
Unigene41782_DB	0	0	0	0	1	17.82	13.67	9.81	13.7667	0.290984	9.73	8.1	15.11	10.98	0.334095	8.29	2.51	2.62	4.47333	0.738999	9.04	10.24	2.32	7.2	0.592859	cytochrome P450 [Lolium rigidum]	Triticum aestivum cDNA, clone: SET2_J01, cultivar: Chinese Spring	Cytochrome P450 71A1 OS=Persea americana GN=CYP71A1 PE=1 SV=2	Cytochrome P450	cytochrome P450, family 71, subfamily A, polypeptide 13 (indoleacetaldoxime dehydratase) [EC:4.99.1.6]	-	GO:0046872//metal ion binding;GO:0016491//oxidoreductase activity	GO:0005794//Golgi apparatus;GO:0016023//cytoplasmic membrane-bounded vesicle
CL1173.Contig3_DB	0	0	0	0	1	15.89	12.6	8.76	12.4167	0.287399	7.03	3.08	1.45	3.85333	0.744617	0	0	0	0	1	1.38	1.49	0	0.956667	0.867932	--	Hordeum vulgare subsp. vulgare cDNA clone: FLbaf138b13, mRNA sequence	--	--	--	-	-	-
Unigene393_DB	0	0	0	0	1	9.19	5.6	9.98	8.25667	0.282729	22.32	20.59	18.99	20.6333	0.0807152	11.67	8.43	8.65	9.58333	0.188917	0	17.29	12.07	9.78667	0.906158	putative protein kinase [Aegilops tauschii]	PREDICTED: Brachypodium distachyon casein kinase I isoform delta-like (LOC100839299), mRNA	Casein kinase I isoform delta-like OS=Arabidopsis thaliana GN=At4g26100 PE=2 SV=2	Serine/threonine protein kinase	casein kinase 1 [EC:2.7.11.1]	GO:0006468//protein phosphorylation	GO:0005524//ATP binding;GO:0004674//protein serine/threonine kinase activity	GO:0009506//plasmodesma;GO:0005886//plasma membrane;GO:0005634//nucleus;GO:0005739//mitochondrion
CL17875.Contig1_DB	0	0	0	0	1	14.34	20.45	11.98	15.59	0.280383	0	0	0	0	1	0	0	0	0	1	2.49	1.76	0.85	1.7	0.48332	--	--	--	--	--	-	-	-
CL3266.Contig4_DB	0	0	0	0	1	32	19.17	21.75	24.3067	0.279197	0.45	0.25	0	0.233333	0.966268	1.48	0.81	0	0.763333	0.970877	0	0	0	0	1	PREDICTED: ethanolamine-phosphate cytidylyltransferase-like [Brachypodium distachyon]	PREDICTED: Brachypodium distachyon ethanolamine-phosphate cytidylyltransferase-like (LOC100842358), mRNA	--	Cytidylyltransferase	ethanolamine-phosphate cytidylyltransferase [EC:2.7.7.14]	GO:0009058//biosynthetic process	GO:0016779//nucleotidyltransferase activity	-
Unigene35703_DB	0	0	0	0	1	12.69	10.85	7.12	10.22	0.277685	0	0	0	0	1	0	0	0	0	1	0	0	0	0	1	--	--	--	--	--	-	-	-
CL1728.Contig1_DB	0	0	0	0	1	23.86	15.76	25	21.54	0.233889	0	0	0	0	1	2.85	2.25	0	1.7	0.883822	2.41	1.54	1.18	1.71	0.369811	--	--	--	--	--	-	-	-
Unigene39174_DB	0	0	0	0	1	44.92	62.79	70.59	59.4333	0.221426	8.68	14.9	3.53	9.03667	0.630032	12.48	26.99	21.46	20.31	0.360563	0	0	0	0	1	RecName: Full=Cold-shock protein CS120 >gi|31747584|gb|AAA34261.2| cold acclimation protein WCS120 [Triticum aestivum]	Triticum aestivum COR39 (cor39) mRNA, complete cds	Cold-shock protein CS120 OS=Triticum aestivum GN=CS120 PE=2 SV=2	--	--	GO:0006950//response to stress;GO:0009415//response to water stimulus	-	-
CL160.Contig5_DB	0	0	0	0	1	21.17	19.09	13.84	18.0333	0.209474	2.36	4.1	1.93	2.79667	0.410851	2.27	3.64	0	1.97	0.933224	3.68	4.02	0	2.56667	0.868554	predicted protein [Hordeum vulgare subsp. vulgare] >gi|326528829|dbj|BAJ97436.1| predicted protein [Hordeum vulgare subsp. vulgare]	PREDICTED: Brachypodium distachyon uncharacterized LOC100820916 (LOC100820916), mRNA	--	--	--	-	-	GO:0005739//mitochondrion
CL7631.Contig1_DB	0	0	0	0	1	19.96	13.33	17.55	16.9467	0.198029	0	0	0	0	1	0	0	0	0	1	0	0	0	0	1	--	Lolium perenne retrotransposon Lotte_7D23_1 and transposon retrotransposon Camilla_7D23_1, complete sequence; and VRN1 (Lp_7D23_1) gene, complete cds	--	--	--	-	-	-
CL11421.Contig1_DB	0	0	0	0	1	18.53	26.11	24.92	23.1867	0.17581	1.81	0.54	0.51	0.953333	0.778371	0	0.46	0.48	0.313333	0.866613	0.97	1.01	2.42	1.46667	0.563082	--	Triticum turgidum clone UCDTA00227 genomic sequence	--	--	--	-	-	-
CL12809.Contig3_DB	0	0	0	0	1	19.28	17.65	24.03	20.32	0.163125	0	0	0	0	1	1.25	0	2.06	1.10333	0.940606	2.06	1.08	3.1	2.08	0.485648	--	--	--	--	--	-	-	-
Unigene35989_DB	0	0	0	0	1	11.13	11.18	8.34	10.2167	0.159096	0	0	0	0	1	2.39	0	2.01	1.46667	0.875661	0	0	0	0	1	PREDICTED: uncharacterized protein LOC100836253 [Brachypodium distachyon]	Phyllostachys edulis cDNA clone: bphylf002n05, full insert sequence	--	--	--	-	-	GO:0009536//plastid
CL7604.Contig5_DB	2.22	0.5	6.42	3.04667	0.999567	2.7	1.25	7.44	3.79667	0.852707	7.04	13.83	10.63	10.5	0.323511	2.05	1.62	1.69	1.78667	0.129136	2.25	7.12	1.7	3.69	0.808447	Os01g0367900 [Oryza sativa Japonica Group] >gi|57012942|sp|Q7G8Y3.2|ISW2_ORYSJ RecName: Full=Probable chromatin-remodeling complex ATPase chain; AltName: Full=ISW2-like; AltName: Full=Sucrose nonfermenting protein 2 homolog >gi|113532575|dbj|BAF04958.1| Os01g0367900 [Oryza sativa Japonica Group]	PREDICTED: Brachypodium distachyon probable chromatin-remodeling complex ATPase chain-like (LOC100836141), mRNA	Probable chromatin-remodeling complex ATPase chain OS=Oryza sativa subsp. japonica GN=Os01g0367900 PE=2 SV=2	Superfamily II DNA/RNA helicases, SNF2 family	SWI/SNF-related matrix-associated actin-dependent regulator of chromatin subfamily A member 5 [EC:3.6.4.-]	GO:0016049//cell growth;GO:0043044//ATP-dependent chromatin remodeling;GO:0009553//embryo sac development;GO:0010228//vegetative to reproductive phase transition of meristem;GO:0009630//gravitropism;GO:0008284//positive regulation of cell proliferation	GO:0003677//DNA binding;GO:0005524//ATP binding;GO:0016740//transferase activity;GO:0031491//nucleosome binding;GO:0005515//protein binding;GO:0004386//helicase activity;GO:0008094//DNA-dependent ATPase activity	GO:0005829//cytosol;GO:0005634//nucleus
CL20333.Contig5_DB	8.15	0	16.27	8.14	0.999386	23.92	19.94	7.08	16.98	0.518349	17.85	13.97	38.47	23.43	0.562045	36.06	43.51	28.54	36.0367	0.207706	64.2	67.61	2.24	44.6833	0.823496	RecName: Full=30S ribosomal protein 3, chloroplastic; AltName: Full=Plastid-specific 30S ribosomal protein 3; Short=PSRP-3; Flags: Precursor	PREDICTED: Brachypodium distachyon 30S ribosomal protein 3, chloroplastic-like (LOC100822916), mRNA	30S ribosomal protein 3, chloroplastic OS=Hordeum vulgare GN=PSRP3 PE=2 SV=1	--	--	GO:0006412//translation	GO:0003735//structural constituent of ribosome	GO:0005840//ribosome;GO:0009535//chloroplast thylakoid membrane
CL17346.Contig3_DB	8.22	0.45	3.17	3.94667	0.999019	12.79	30.96	22.33	22.0267	0.412627	7.95	7.16	6.99	7.36667	0.0695406	6.9	2.63	2.79	4.10667	0.589388	22.34	16.28	3.29	13.97	0.696694	predicted protein [Hordeum vulgare subsp. vulgare] >gi|326530818|dbj|BAK01207.1| predicted protein [Hordeum vulgare subsp. vulgare]	PREDICTED: Brachypodium distachyon uncharacterized LOC100836471 (LOC100836471), mRNA	Leucine-rich repeat extensin-like protein 5 OS=Arabidopsis thaliana GN=LRX5 PE=2 SV=2	Translation initiation factor 2 (IF-2; GTPase)	serine/arginine repetitive matrix protein 1	-	-	-
CL12083.Contig2_DB	19.38	4.58	3.09	9.01667	0.998792	2.97	3.82	3.52	3.43667	0.125437	17.16	16.63	3.98	12.59	0.592628	4.65	21.55	9.15	11.7833	0.742772	2.69	0.96	3.26	2.30333	0.520012	predicted protein [Hordeum vulgare subsp. vulgare] >gi|326530760|dbj|BAK01178.1| predicted protein [Hordeum vulgare subsp. vulgare]	PREDICTED: Brachypodium distachyon uncharacterized LOC100826529 (LOC100826529), mRNA	--	--	--	-	-	GO:0016023//cytoplasmic membrane-bounded vesicle
CL9955.Contig1_DB	51.42	13.44	7.13	23.9967	0.998387	32.05	23.82	38.13	31.3333	0.229209	16.26	15.2	10.38	13.9467	0.224711	18.51	13.84	74.99	35.78	0.951287	2.47	12.66	7.33	7.48667	0.680784	predicted protein [Hordeum vulgare subsp. vulgare]	Hordeum vulgare subsp. vulgare cDNA clone: FLbaf118a15, mRNA sequence	Arginine/serine-rich protein 45 OS=Arabidopsis thaliana GN=SR45 PE=1 SV=1	Uncharacterized protein conserved in bacteria with the myosin-like domain	RNA-binding protein with serine-rich domain 1	-	-	-
CL20283.Contig4_DB	14.03	0	7.06	7.03	0.997873	7.72	1.37	5.04	4.71	0.676823	6.97	14.5	12.97	11.48	0.346689	3	4.15	1.24	2.79667	0.524059	6.19	14.36	3.74	8.09667	0.686803	--	--	--	--	--	-	-	-
CL4126.Contig2_DB	49.22	0.91	22.65	24.26	0.997329	87.32	23.38	36.6	49.1	0.687435	66.59	60.2	62.29	63.0267	0.0516935	18.26	8.16	0.68	9.03333	0.976658	72.77	113.98	2.05	62.9333	0.899518	predicted protein [Hordeum vulgare subsp. vulgare] >gi|326517216|dbj|BAJ99974.1| predicted protein [Hordeum vulgare subsp. vulgare] >gi|326525823|dbj|BAJ93088.1| predicted protein [Hordeum vulgare subsp. vulgare] >gi|326529335|dbj|BAK01061.1| predicted protein [Hordeum vulgare subsp. vulgare]	Hordeum vulgare subsp. vulgare cDNA clone: FLbaf51d07, mRNA sequence	Pathogenesis-related protein 1 OS=Asparagus officinalis GN=PR1 PE=2 SV=1	--	RNA-binding protein with serine-rich domain 1	GO:0009607//response to biotic stimulus;GO:0006952//defense response	-	-
CL10350.Contig2_DB	5.39	0	10.67	5.35333	0.996593	20.68	20.51	23.12	21.4367	0.0681209	7.02	6.54	10.91	8.15667	0.293809	13.26	7.54	4.32	8.37333	0.54075	17.5	13.69	7.17	12.7867	0.408544	predicted protein [Hordeum vulgare subsp. vulgare]	Oryza sativa Japonica Group Os08g0557200 (Os08g0557200) mRNA, complete cds	Manganese-dependent ADP-ribose/CDP-alcohol diphosphatase OS=Oryza sativa subsp. japonica GN=Os07g0688000 PE=2 SV=1	Predicted phosphohydrolases	manganese-dependent ADP-ribose/CDP-alcohol diphosphatase [EC:3.6.1.13 3.6.1.16 3.6.1.53]	-	GO:0046872//metal ion binding;GO:0047734//CDP-glycerol diphosphatase activity;GO:0047631//ADP-ribose diphosphatase activity	-
CL15909.Contig3_DB	4.33	0.97	12.42	5.90667	0.99643	65.07	41.38	13.51	39.9867	0.645421	6.83	9.67	24.1	13.5333	0.684275	11.45	5.25	1.1	5.93333	0.877875	23.78	16.17	1.12	13.69	0.84235	predicted protein [Hordeum vulgare subsp. vulgare]	Triticum aestivum cDNA, clone: SET4_F20, cultivar: Chinese Spring	Vegetative cell wall protein gp1 OS=Chlamydomonas reinhardtii GN=GP1 PE=2 SV=1	--	pectinesterase [EC:3.1.1.11]	-	-	-
CL20521.Contig1_DB	10.58	0	20.93	10.5033	0.99637	4.69	0	3.69	2.79333	0.88433	24.75	39.61	23.76	29.3733	0.302282	29.49	12.14	11.35	17.66	0.58056	26	26.78	4.15	18.9767	0.676947	PREDICTED: NADH dehydrogenase [ubiquinone] 1 alpha subcomplex subunit 13-B-like [Brachypodium distachyon]	PREDICTED: Brachypodium distachyon NADH dehydrogenase [ubiquinone] 1 alpha subcomplex subunit 13-B-like (LOC100843297), mRNA	NADH dehydrogenase [ubiquinone] 1 alpha subcomplex subunit 13-B OS=Arabidopsis thaliana GN=At2g33220 PE=2 SV=1	--	NADH dehydrogenase (ubiquinone) 1 alpha subcomplex 13 [EC:1.6.5.3 1.6.99.3]	GO:0009793//embryo development ending in seed dormancy;GO:0009853//photorespiration;GO:0055114//oxidation-reduction process	GO:0003954//NADH dehydrogenase activity	GO:0005747//mitochondrial respiratory chain complex I;GO:0009507//chloroplast
CL27612.Contig1_DB	3.66	0	7.22	3.62667	0.995436	5.53	3.34	5.75	4.87333	0.273417	10.93	9.66	9.68	10.09	0.0721041	6.95	3.41	0.18	3.51333	0.963809	7.38	11.29	1.06	6.57667	0.784911	predicted protein [Hordeum vulgare subsp. vulgare]	Hordeum vulgare subsp. vulgare mRNA for predicted protein, complete cds, clone: NIASHv3102B13	--	--	--	-	-	-
CL864.Contig7_DB	4.04	0.91	11.58	5.51	0.995424	3.86	1.13	1.05	2.01333	0.794583	13.99	10.11	20.07	14.7233	0.340978	3.69	2.93	3.06	3.22667	0.125978	8.06	10.75	2.08	6.96333	0.637312	PREDICTED: uncharacterized protein LOC100828952 [Brachypodium distachyon]	PREDICTED: Brachypodium distachyon uncharacterized LOC100828952 (LOC100828952), mRNA	--	--	histone arginine demethylase JMJD6 [EC:1.14.11.-]	-	-	-
CL13742.Contig2_DB	6.36	0	12.54	6.3	0.995272	4.53	2.12	5.38	4.01	0.421712	13.87	10.62	15.72	13.4033	0.192626	6.81	4.88	0	3.89667	0.900738	9.36	9.82	0	6.39333	0.866772	predicted protein [Hordeum vulgare subsp. vulgare]	Triticum aestivum cDNA, clone: WT002_K14, cultivar: Chinese Spring	Glycine--tRNA ligase 1, mitochondrial OS=Arabidopsis thaliana GN=GLYRS-1 PE=2 SV=1	Glycyl-tRNA synthetase (class II)	glycyl-tRNA synthetase [EC:6.1.1.14]	GO:0010498//proteasomal protein catabolic process;GO:0006426//glycyl-tRNA aminoacylation;GO:0007010//cytoskeleton organization;GO:0006094//gluconeogenesis;GO:0046686//response to cadmium ion	GO:0005524//ATP binding;GO:0004820//glycine-tRNA ligase activity	GO:0005829//cytosol;GO:0005739//mitochondrion;GO:0005768//endosome;GO:0005802//trans-Golgi network;GO:0005794//Golgi apparatus
CL18680.Contig1_DB	19.53	0	38.23	19.2533	0.992893	42.09	37.5	26.32	35.3033	0.229759	95.26	33.04	129.53	85.9433	0.569154	47.59	33.55	23.7	34.9467	0.343554	49.16	46.65	6.33	34.0467	0.705976	MBD6 [Triticum aestivum]	Triticum aestivum MBD6 mRNA, complete cds	Methyl-CpG-binding domain-containing protein 11 OS=Arabidopsis thaliana GN=MBD11 PE=1 SV=1	--	--	-	GO:0003677//DNA binding	GO:0005634//nucleus
CL68.Contig1_DB	9.28	0	18.16	9.14667	0.992792	37.72	11.93	4.15	17.9333	0.979837	3.19	5.56	16.86	8.53667	0.855717	25.41	17.27	13.8	18.8267	0.316545	27.97	22.82	3.89	18.2267	0.695691	predicted protein [Hordeum vulgare subsp. vulgare]	Oryza sativa Japonica Group Os03g0775000 (Os03g0775000) mRNA, complete cds	Formin-like protein 5 OS=Oryza sativa subsp. japonica GN=FH5 PE=2 SV=2	O-Methyltransferase involved in polyketide biosynthesis	phospholipase D [EC:3.1.4.4]	GO:0032259//methylation	GO:0008168//methyltransferase activity	-
CL27203.Contig3_DB	61.02	2.89	132.8	65.57	0.992442	123.11	127.47	89.9	113.493	0.181054	69.55	69.76	127	88.77	0.372967	26.6	43.16	11.6	27.12	0.582095	52.26	60.07	1.82	38.05	0.830964	PREDICTED: ubiquitin-conjugating enzyme E2 2-like isoform 1 [Brachypodium distachyon] >gi|357112127|ref|XP_003557861.1| PREDICTED: ubiquitin-conjugating enzyme E2 2-like isoform 2 [Brachypodium distachyon] >gi|357112129|ref|XP_003557862.1| PREDICTED: ubiquitin-conjugating enzyme E2 2-like isoform 3 [Brachypodium distachyon]	Wheat ubiquitin carrier protein (UBC1) mRNA, complete cds	Ubiquitin-conjugating enzyme E2 2 OS=Triticum aestivum GN=UBC2 PE=1 SV=1	Ubiquitin-protein ligase	ubiquitin-conjugating enzyme E2 A [EC:6.3.2.19]	GO:0009910//negative regulation of flower development;GO:0033523//histone H2B ubiquitination;GO:0009650//UV protection;GO:0009965//leaf morphogenesis;GO:0010228//vegetative to reproductive phase transition of meristem	GO:0004842//ubiquitin-protein ligase activity;GO:0005524//ATP binding	-
CL3438.Contig2_DB	19.98	0	39.01	19.6633	0.992046	23.56	22.45	17.46	21.1567	0.153576	28.24	27.59	30.25	28.6933	0.0483295	14.83	7.97	0	7.6	0.976568	14.76	11.87	1.86	9.49667	0.712836	PREDICTED: uncharacterized protein LOC100835632 [Brachypodium distachyon]	PREDICTED: Brachypodium distachyon uncharacterized LOC100835632 (LOC100835632), mRNA	--	--	peptidyl-prolyl isomerase G (cyclophilin G) [EC:5.2.1.8]	-	-	-
CL25010.Contig3_DB	68.84	0	35.33	34.7233	0.99138	269.25	41.51	82.51	131.09	0.926032	26.63	26.29	90.55	47.8233	0.773739	129.22	102.97	1.03	77.74	0.871069	162.29	150.41	4.56	105.753	0.830584	type II LHCI [Lolium temulentum]	L.temulentum lhaB mRNA	Chlorophyll a-b binding protein 7, chloroplastic OS=Solanum lycopersicum GN=CAB7 PE=3 SV=1	Cellobiohydrolase A (1,4-beta-cellobiosidase A)	light-harvesting complex I chlorophyll a/b binding protein 2	GO:0009765//photosynthesis, light harvesting	GO:0046872//metal ion binding	GO:0009535//chloroplast thylakoid membrane
CL1999.Contig6_DB	0.74	0.38	0	0.373333	0.991192	37.87	15.94	26.01	26.6067	0.412572	2.13	1.9	1.25	1.76	0.259318	0.19	1.13	0.34	0.553333	0.912666	0	1.45	1.04	0.83	0.900557	PREDICTED: uncharacterized protein LOC100846168 [Brachypodium distachyon]	PREDICTED: Brachypodium distachyon uncharacterized LOC100846168 (LOC100846168), mRNA	--	--	--	-	-	GO:0005774//vacuolar membrane;GO:0005634//nucleus;GO:0005886//plasma membrane
CL18893.Contig4_DB	41.92	0	21.56	21.16	0.990683	220.38	87.42	82.61	130.137	0.60083	35.59	29.43	69.92	44.98	0.485042	31.65	76.13	32.11	46.63	0.547904	116.13	62.53	2.4	60.3533	0.942719	predicted protein [Hordeum vulgare subsp. vulgare] >gi|326534224|dbj|BAJ89462.1| predicted protein [Hordeum vulgare subsp. vulgare]	--	Vegetative cell wall protein gp1 OS=Chlamydomonas reinhardtii GN=GP1 PE=2 SV=1	--	protein transport protein SEC24	-	-	GO:0016023//cytoplasmic membrane-bounded vesicle
CL1452.Contig2_DB	6.41	0	3.3	3.23667	0.990361	2.52	0.55	3.97	2.34667	0.731495	16.91	18.71	15.37	16.9967	0.0983537	3.86	5.84	0	3.23333	0.918558	9.07	9.54	6.35	8.32	0.206993	PREDICTED: arginine/serine-rich-splicing factor RSP31-like [Brachypodium distachyon]	Triticum aestivum cDNA, clone: WT013_B04, cultivar: Chinese Spring	Arginine/serine-rich-splicing factor RSP31 OS=Arabidopsis thaliana GN=RSP31 PE=1 SV=2	RNA-binding proteins (RRM domain)	splicing factor, arginine/serine-rich 1/9	GO:0035196//production of miRNAs involved in gene silencing by miRNA;GO:0000398//mRNA splicing, via spliceosome;GO:0043687//post-translational protein modification;GO:0030422//production of siRNA involved in RNA interference;GO:0045893//positive regulation of transcription, DNA-dependent	GO:0003723//RNA binding;GO:0000166//nucleotide binding	GO:0005681//spliceosomal complex;GO:0016607//nuclear speck;GO:0005737//cytoplasm
CL26522.Contig4_DB	20.76	6.2	2.4	9.78667	0.990251	73.54	117.88	326.75	172.723	0.782875	20.3	22.98	10.81	18.03	0.354669	9.81	20.05	43.12	24.3267	0.701364	6.87	8.59	4.76	6.74	0.284615	predicted protein [Hordeum vulgare subsp. vulgare]	Hordeum vulgare subsp. vulgare cDNA clone: FLbaf58a18, mRNA sequence	Zinc finger protein ZAT4 OS=Arabidopsis thaliana GN=ZAT4 PE=2 SV=1	--	--	-	GO:0008270//zinc ion binding	GO:0009536//plastid
CL13548.Contig1_DB	14.35	4.06	1.83	6.74667	0.989884	152.63	232.71	129.8	171.713	0.314733	15.03	25.12	12.35	17.5	0.384788	20.44	15.21	55.4	30.35	0.719966	12.85	9.86	3.34	8.68333	0.560034	purple acid phosphatase [Oryza sativa Japonica Group]	Oryza sativa Japonica Group Os12g0151000 (Os12g0151000) mRNA, complete cds	Probable purple acid phosphatase 20 OS=Arabidopsis thaliana GN=PAP20 PE=2 SV=1	Predicted phosphohydrolases	serine/arginine repetitive matrix protein 1	-	GO:0046872//metal ion binding;GO:0003993//acid phosphatase activity	GO:0016023//cytoplasmic membrane-bounded vesicle
CL24037.Contig1_DB	29.76	0.23	58.85	29.6133	0.989766	7.64	5.67	4.09	5.8	0.306649	36.9	27.84	64.05	42.93	0.438926	4.98	9.66	11.7	8.78	0.392408	20.17	16.53	1.37	12.69	0.78573	predicted protein [Hordeum vulgare subsp. vulgare]	PREDICTED: Brachypodium distachyon uncharacterized LOC100836692 (LOC100836692), mRNA	Arginine/serine-rich protein 45 OS=Arabidopsis thaliana GN=SR45 PE=1 SV=1	Uncharacterized protein conserved in bacteria with the myosin-like domain	peptidyl-prolyl isomerase G (cyclophilin G) [EC:5.2.1.8]	-	-	-
Unigene60_DB	4.81	0	9.32	4.71	0.989555	68.69	42.76	17.12	42.8567	0.60166	6.64	6.77	15.43	9.61333	0.524043	6.96	13.65	9.17	9.92667	0.343376	16.87	9.12	3.07	9.68667	0.714119	predicted protein [Hordeum vulgare subsp. vulgare]	Lolium multiflorum gene for cold responsive protein, complete cds	Cold-regulated protein 1 (Fragment) OS=Hordeum vulgare PE=2 SV=2	Ribonucleases G and E	phospholipase D [EC:3.1.4.4]	-	-	-
CL25258.Contig1_DB	14.61	0.48	6.42	7.17	0.989511	7.82	10.95	6.37	8.38	0.279331	113.48	65.57	124.05	101.033	0.308448	44.86	22.99	17.31	28.3867	0.512433	41.48	99.44	7.12	49.3467	0.945556	Os01g0733500 [Oryza sativa Japonica Group] >gi|75164073|sp|Q942D4.1|BURP3_ORYSJ RecName: Full=BURP domain-containing protein 3; Short=OsBURP03; Flags: Precursor >gi|113533692|dbj|BAF06075.1| Os01g0733500 [Oryza sativa Japonica Group]	PREDICTED: Brachypodium distachyon BURP domain-containing protein 3-like (LOC100840527), mRNA	BURP domain-containing protein 3 OS=Oryza sativa subsp. japonica GN=BURP3 PE=2 SV=1	Uncharacterized protein conserved in bacteria with the myosin-like domain	serine/arginine repetitive matrix protein 1	GO:0050896//response to stimulus	-	-
CL347.Contig2_DB	10.48	0	20.3	10.26	0.989453	11.63	7.16	5.23	8.00667	0.410025	18.34	25.59	28.58	24.17	0.217857	19.14	7.22	3.94	10.1	0.79196	8.99	11.07	3.53	7.86333	0.495238	PREDICTED: uncharacterized protein LOC100833454 [Brachypodium distachyon]	PREDICTED: Brachypodium distachyon uncharacterized LOC100833454 (LOC100833454), mRNA	Proline-rich receptor-like protein kinase PERK2 OS=Arabidopsis thaliana GN=PERK2 PE=2 SV=3	--	--	-	-	GO:0005634//nucleus;GO:0016020//membrane
Unigene41084_DB	12.41	0	6.41	6.27333	0.989287	7.28	8.69	1.61	5.86	0.639508	13.56	13.54	15.94	14.3467	0.0961829	3.73	5.97	1.56	3.75333	0.587502	4.55	9.87	1.61	5.34333	0.783548	PREDICTED: patellin-4-like [Brachypodium distachyon]	Oryza sativa Japonica Group cDNA, clone: J090022I09, full insert sequence	Patellin-4 OS=Arabidopsis thaliana GN=PATL4 PE=1 SV=2	--	GDP-mannose transporter	GO:0006810//transport;GO:0052546//cell wall pectin metabolic process;GO:0052541//plant-type cell wall cellulose metabolic process;GO:0016126//sterol biosynthetic process	GO:0005215//transporter activity	GO:0005829//cytosol;GO:0016021//integral to membrane;GO:0005634//nucleus;GO:0005886//plasma membrane
Unigene31105_DB	3.83	0	7.41	3.74667	0.989067	4.91	6.86	3.72	5.16333	0.307022	16.71	8.82	26.8	17.4433	0.516668	2.8	4.41	3.68	3.63	0.222084	6.04	7.03	0.46	4.51	0.785401	PREDICTED: uncharacterized protein LOC100823849 [Brachypodium distachyon]	PREDICTED: Brachypodium distachyon uncharacterized LOC100823849 (LOC100823849), mRNA	Arginine/serine-rich protein 45 OS=Arabidopsis thaliana GN=SR45 PE=1 SV=1	Serine/threonine protein kinase	RNA-binding protein with serine-rich domain 1	GO:0007067//mitosis	-	GO:0005819//spindle;GO:0005874//microtubule
Unigene24350_DB	174.37	0	336.77	170.38	0.988499	106.55	115.73	35.93	86.07	0.507313	167.23	133.73	350.11	217.023	0.536657	67.42	71.39	54.78	64.53	0.134417	213.33	134.63	5.7	117.887	0.889182	--	PREDICTED: Brachypodium distachyon uncharacterized LOC100841092 (LOC100841092), mRNA	--	--	--	-	-	-
CL4641.Contig2_DB	12.03	0.19	24.17	12.13	0.988484	12.31	13.75	17.3	14.4533	0.177694	34.68	24.35	43.94	34.3233	0.285516	9.54	19.65	9.52	12.9033	0.452813	22.86	27.64	2.95	17.8167	0.734978	hypothetical protein SORBIDRAFT_02g020960 [Sorghum bicolor] >gi|241923401|gb|EER96545.1| hypothetical protein SORBIDRAFT_02g020960 [Sorghum bicolor]	Hordeum vulgare subsp. vulgare mRNA for predicted protein, complete cds, clone: NIASHv3027J18	Proline-rich receptor-like protein kinase PERK14 OS=Arabidopsis thaliana GN=PERK14 PE=2 SV=1	--	--	-	-	-
CL4692.Contig16_DB	47.15	21.4	166.6	78.3833	0.988414	192.63	113.39	51.67	119.23	0.592646	156.62	123.45	154.43	144.833	0.128084	102.72	73.7	59.61	78.6767	0.279392	165.61	141.33	22	109.647	0.70106	PREDICTED: uncharacterized protein LOC100830229 [Brachypodium distachyon]	Triticum aestivum cDNA, clone: WT005_H05, cultivar: Chinese Spring	--	--	serine/arginine repetitive matrix protein 1	GO:0006661//phosphatidylinositol biosynthetic process	-	GO:0016020//membrane
CL25224.Contig6_DB	12.41	0	23.95	12.12	0.988254	17.25	19.55	10.6	15.8	0.294168	10.14	28.19	32.97	23.7667	0.506618	8.53	13.54	8.03	10.0333	0.303701	18.73	19.51	1.78	13.34	0.751038	conserved unknown protein [Ectocarpus siliculosus]	--	--	--	--	-	-	-
CL16978.Contig1_DB	7.27	0	3.77	3.68	0.987999	2.94	4.45	0	2.46333	0.918662	15.02	10.71	11.32	12.35	0.188852	7.29	4.48	3.32	5.03	0.405835	2.43	4.16	0.69	2.42667	0.714974	PREDICTED: uncharacterized protein LOC100827934 [Brachypodium distachyon]	PREDICTED: Brachypodium distachyon uncharacterized LOC100827934 (LOC100827934), mRNA	Mediator of RNA polymerase II transcription subunit 19a OS=Arabidopsis thaliana GN=MED19A PE=1 SV=1	Pseudouridine synthase	pre-mRNA-processing factor 40	-	-	-
CL1001.Contig6_DB	11.57	0	22.28	11.2833	0.987542	28.91	66.3	12.94	36.05	0.7597	3.47	5.11	2.17	3.58333	0.411146	0.71	0.56	0.88	0.716667	0.223401	0.3	1.38	1.16	0.946667	0.602884	unnamed protein product [Vitis vinifera]	Brachypodium distachyon clone BAC DB009L22, complete sequence	Uncharacterized mitochondrial protein AtMg01410 OS=Arabidopsis thaliana GN=AtMg01410 PE=4 SV=1	--	--	-	-	-
CL25582.Contig2_DB	4.34	0	8.35	4.23	0.987255	4.5	5.08	4.88	4.82	0.0611241	19.07	18.83	25.6	21.1667	0.181477	6.58	1.45	1.26	3.09667	0.974645	2.29	4.47	2.45	3.07	0.395789	PREDICTED: uncharacterized protein LOC100822512 [Brachypodium distachyon]	Triticum aestivum cDNA, clone: SET2_I20, cultivar: Chinese Spring	DEAD-box ATP-dependent RNA helicase 42 OS=Arabidopsis thaliana GN=RH42 PE=1 SV=2	RNA-binding proteins (RRM domain)	serine/arginine repetitive matrix protein 2	-	-	-
CL17823.Contig1_DB	16.86	0.3	33.82	16.9933	0.986293	15.45	34.27	26.97	25.5633	0.371177	34.05	41.25	42.71	39.3367	0.11786	24.27	18.14	11.06	17.8233	0.370901	24.24	41.14	3.71	23.03	0.813909	--	--	--	--	--	-	-	-
CL14671.Contig6_DB	3.26	0	6.25	3.17	0.986111	2.07	1.47	2.09	1.87667	0.18774	4.04	12.93	16.09	11.02	0.566963	2.26	7.62	7.6	5.82667	0.530121	16.32	18.67	0	11.6633	0.871865	PREDICTED: inositol monophosphatase 3-like [Brachypodium distachyon]	PREDICTED: Brachypodium distachyon inositol monophosphatase 3-like (LOC100844148), mRNA	Inositol monophosphatase 3 OS=Solanum lycopersicum GN=IMP3 PE=2 SV=1	Archaeal fructose-1,6-bisphosphatase and related enzymes of inositol monophosphatase family	inositol-phosphate phosphatase / L-galactose 1-phosphate phosphatase [EC:3.1.3.25 3.1.3.-]	GO:0009409//response to cold;GO:0006021//inositol biosynthetic process;GO:0046854//phosphatidylinositol phosphorylation;GO:0019853//L-ascorbic acid biosynthetic process;GO:0080167//response to karrikin	GO:0010347//L-galactose-1-phosphate phosphatase activity;GO:0046872//metal ion binding;GO:0052833//inositol monophosphate 4-phosphatase activity;GO:0052832//inositol monophosphate 3-phosphatase activity;GO:0008934//inositol monophosphate 1-phosphatase activity	GO:0005886//plasma membrane
CL21438.Contig2_DB	5.18	0	9.93	5.03667	0.986079	6.65	0.97	1.79	3.13667	0.978789	2.18	1.93	7.27	3.79333	0.794414	7.39	14.22	20.11	13.9067	0.457751	19.92	4.6	9.75	11.4233	0.682452	PREDICTED: serine carboxypeptidase-like 33-like [Brachypodium distachyon]	PREDICTED: Brachypodium distachyon serine carboxypeptidase-like 33-like (LOC100842538), mRNA	Serine carboxypeptidase-like 22 OS=Arabidopsis thaliana GN=SCPL22 PE=2 SV=1	Carboxypeptidase C (cathepsin A)	cathepsin A (carboxypeptidase C) [EC:3.4.16.5]	GO:0006508//proteolysis	GO:0004185//serine-type carboxypeptidase activity	GO:0016023//cytoplasmic membrane-bounded vesicle
Unigene31231_DB	1.38	22.14	8.56	10.6933	0.985954	6.5	3.09	10.01	6.53333	0.52961	1.72	4.53	2.84	3.03	0.466865	4.99	3.98	6.94	5.30333	0.283722	4.07	5.85	8.56	6.16	0.367045	--	--	--	--	--	-	-	-
CL1630.Contig8_DB	0.9	0.47	0	0.456667	0.985726	11.12	24	9.6	14.9067	0.530745	1.36	0.95	3.97	2.09333	0.782541	2.62	3	4.75	3.45667	0.328658	0.8	1.12	1.78	1.23333	0.405189	predicted protein [Hordeum vulgare subsp. vulgare] >gi|326523243|dbj|BAJ88662.1| predicted protein [Hordeum vulgare subsp. vulgare] >gi|326523797|dbj|BAJ93069.1| predicted protein [Hordeum vulgare subsp. vulgare] >gi|326524253|dbj|BAK00510.1| predicted protein [Hordeum vulgare subsp. vulgare]	Phyllostachys edulis cDNA clone: bphyst017g16, full insert sequence	Chaperone protein dnaJ 6 OS=Arabidopsis thaliana GN=ATJ6 PE=1 SV=1	DnaJ-class molecular chaperone with C-terminal Zn finger domain	molecular chaperone DnaJ	-	-	-
Unigene38511_DB	2.01	0	1.05	1.02	0.985623	21.18	11.3	12.51	14.9967	0.359346	22.82	15.67	4.21	14.2333	0.659565	6.13	2.92	1.02	3.35667	0.769464	15.06	21.43	6.21	14.2333	0.537021	--	--	--	--	--	-	-	-
CL3770.Contig2_DB	21.44	2.68	6.22	10.1133	0.985589	16.58	23.59	15.88	18.6833	0.228208	7.46	0	6.07	4.51	0.879629	7.15	8.67	3.05	6.29	0.462166	8.64	9.69	0	6.11	0.870278	PREDICTED: ABC transporter D family member 1-like [Brachypodium distachyon]	PREDICTED: Brachypodium distachyon ABC transporter D family member 1-like (LOC100828676), mRNA	ABC transporter D family member 1 OS=Arabidopsis thaliana GN=ABCC1 PE=1 SV=1	ABC-type uncharacterized transport system, permease and ATPase components	ATP-binding cassette, subfamily D (ALD), member 3	GO:0015916//fatty-acyl-CoA transport;GO:0006635//fatty acid beta-oxidation;GO:0010030//positive regulation of seed germination;GO:0055085//transmembrane transport;GO:0006200//ATP catabolic process	GO:0042626//ATPase activity, coupled to transmembrane movement of substances;GO:0005524//ATP binding	GO:0046861//glyoxysomal membrane;GO:0016021//integral to membrane;GO:0005739//mitochondrion
CL14758.Contig4_DB	2.45	0	1.28	1.24333	0.985586	31.2	21.17	0.9	17.7567	0.86929	7.84	5.26	14.5	9.2	0.518236	2.62	1.79	2.54	2.31667	0.197636	0.95	0.85	0.96	0.92	0.066117	predicted protein [Hordeum vulgare subsp. vulgare] >gi|326506212|dbj|BAJ86424.1| predicted protein [Hordeum vulgare subsp. vulgare] >gi|326506654|dbj|BAJ91368.1| predicted protein [Hordeum vulgare subsp. vulgare]	Triticum aestivum cDNA, clone: WT007_C18, cultivar: Chinese Spring	Probable nitrite transporter At1g68570 OS=Arabidopsis thaliana GN=At1g68570 PE=2 SV=1	Dipeptide/tripeptide permease	solute carrier family 15 (peptide/histidine transporter), member 3/4	GO:0006810//transport	GO:0005215//transporter activity	GO:0016020//membrane
CL3866.Contig2_DB	1.68	0	0.88	0.853333	0.984747	11.35	9.46	12.2	11.0033	0.127462	6.38	1.89	0.89	3.05333	0.957656	6.18	4.08	0.85	3.70333	0.724993	7.61	6.29	0	4.63333	0.877662	hypothetical protein SORBIDRAFT_04g029940 [Sorghum bicolor] >gi|241934221|gb|EES07366.1| hypothetical protein SORBIDRAFT_04g029940 [Sorghum bicolor]	Zea mays full-length cDNA clone ZM_BFc0120C05 mRNA, complete cds	Formin-like protein 16 OS=Oryza sativa subsp. japonica GN=FH16 PE=2 SV=1	Translation initiation factor 2 (IF-2; GTPase)	RNA-binding protein with serine-rich domain 1	-	-	-
CL1771.Contig1_DB	5.01	0.3	10.95	5.42	0.984654	3.94	7.52	1.38	4.28	0.720581	13.63	12.62	13.29	13.18	0.0389914	3.31	4.56	3.4	3.75667	0.18558	5.14	11.48	1.36	5.99333	0.853228	hypothetical protein SORBIDRAFT_02g037040 [Sorghum bicolor] >gi|241926442|gb|EER99586.1| hypothetical protein SORBIDRAFT_02g037040 [Sorghum bicolor]	PREDICTED: Brachypodium distachyon uncharacterized LOC100828799 (LOC100828799), mRNA	--	--	--	-	-	-
Unigene29856_DB	14.44	3.96	1.99	6.79667	0.984631	6.8	20.15	15.22	14.0567	0.480242	27.23	40.31	4.73	24.09	0.747058	77.89	33.39	71.36	60.88	0.394709	5.8	12.48	22.06	13.4467	0.607808	S-like RNase [Triticum aestivum]	Triticum aestivum S-like RNase (WRN3) mRNA, partial cds	Ribonuclease 1 OS=Arabidopsis thaliana GN=RNS1 PE=1 SV=1	Ribonuclease I	ribonuclease T2 [EC:3.1.27.1]	GO:0009718//anthocyanin-containing compound biosynthetic process;GO:0009611//response to wounding;GO:0007568//aging;GO:0016036//cellular response to phosphate starvation	GO:0003723//RNA binding;GO:0033897//ribonuclease T2 activity	GO:0005618//cell wall;GO:0016023//cytoplasmic membrane-bounded vesicle;GO:0005576//extracellular region;GO:0005886//plasma membrane
CL1793.Contig4_DB	1.39	0	2.65	1.34667	0.984305	7.5	22.01	8.8	12.77	0.628695	5.56	4.14	4.62	4.77333	0.151322	0	0.35	0.46	0.27	0.88966	1.46	0.58	0.36	0.8	0.727582	hypothetical protein SORBIDRAFT_07g004900 [Sorghum bicolor] >gi|241941501|gb|EES14646.1| hypothetical protein SORBIDRAFT_07g004900 [Sorghum bicolor]	PREDICTED: Brachypodium distachyon transcription factor TGA1-like (LOC100831857), mRNA	Transcription factor TGA3 OS=Arabidopsis thaliana GN=TGA3 PE=1 SV=1	--	transcription factor TGA	GO:0006952//defense response;GO:0051707//response to other organism;GO:0050794//regulation of cellular process	GO:0003677//DNA binding	-
CL13588.Contig2_DB	4.11	0	7.83	3.98	0.984075	11.01	26.9	13.94	17.2833	0.489266	5.31	7.5	6.64	6.48333	0.170186	1.44	6.17	1.67	3.09333	0.862161	4.39	5.03	0	3.14	0.872001	hypothetical protein OsI_27095 [Oryza sativa Indica Group]	--	Probable protein phosphatase 2C 65 OS=Oryza sativa subsp. japonica GN=Os07g0646100 PE=2 SV=1	--	--	-	-	-
CL8134.Contig2_DB	11.16	0	5.86	5.67333	0.983961	77.75	39.23	12.99	43.3233	0.751869	6.19	1.57	13.3	7.02	0.841721	23.14	22.35	3.54	16.3433	0.678873	104.29	105.89	1.43	70.5367	0.848544	predicted protein [Hordeum vulgare subsp. vulgare]	Hordeum vulgare subsp. vulgare cDNA clone: FLbaf86d19, mRNA sequence	--	--	proteasome assembly chaperone 2	-	-	-
CL10668.Contig1_DB	6.02	0	11.44	5.82	0.983268	4.33	3.62	3.73	3.89333	0.0981532	18.92	9.63	34.44	20.9967	0.596985	4.97	3.52	2.86	3.78333	0.285295	7.8	6.89	1.64	5.44333	0.61085	--	Phyllostachys edulis cDNA clone: bphyst018g03, full insert sequence	--	--	--	-	-	-
CL5156.Contig5_DB	2.28	0	4.33	2.20333	0.983064	10.75	17.87	9.35	12.6567	0.360981	19.05	8.84	14.45	14.1133	0.362304	5.37	3.22	2.44	3.67667	0.412722	8.77	6.19	5.96	6.97333	0.223738	PREDICTED: LEC14B homolog [Brachypodium distachyon]	PREDICTED: Brachypodium distachyon LEC14B homolog (LOC100844162), mRNA	LEC14B homolog OS=Prunus armeniaca PE=2 SV=1	FOG: WD40 repeat	WD repeat-containing protein 23	-	GO:0000166//nucleotide binding	GO:0080008//Cul4-RING ubiquitin ligase complex;GO:0005737//cytoplasm
CL18821.Contig1_DB	5.47	2.46	19.06	8.99667	0.983041	20.15	68.69	39.68	42.84	0.570117	6.91	10.19	0.96	6.02	0.777229	13.37	7.95	16.62	12.6467	0.346338	12.79	31.12	11.25	18.3867	0.60121	hypothetical protein OsJ_25649 [Oryza sativa Japonica Group]	Oryza minuta clone OM__Ba0031N09, complete sequence	Galactinol synthase 2 OS=Arabidopsis thaliana GN=GOLS2 PE=1 SV=1	--	--	GO:0009644//response to high light intensity;GO:0009414//response to water deprivation;GO:0042542//response to hydrogen peroxide;GO:0009409//response to cold;GO:0009408//response to heat	GO:0016757//transferase activity, transferring glycosyl groups	-
Unigene5331_DB	3.32	35.49	11.99	16.9333	0.98297	10.87	9.29	13.81	11.3233	0.202577	4.14	3.61	3.4	3.71667	0.102607	5.98	3.19	16.7	8.62333	0.827099	1.62	7.03	1.73	3.46	0.893699	hypothetical protein VOLCADRAFT_88561 [Volvox carteri f. nagariensis] >gi|300266546|gb|EFJ50733.1| hypothetical protein VOLCADRAFT_88561 [Volvox carteri f. nagariensis]	--	Vegetative cell wall protein gp1 OS=Chlamydomonas reinhardtii GN=GP1 PE=2 SV=1	--	RNA-binding protein with serine-rich domain 1	-	-	-
CL14684.Contig2_DB	4.36	0	2.3	2.22	0.982478	5.3	2.18	1.97	3.15	0.592036	4.55	18.04	13.54	12.0433	0.570308	18.25	13.62	5.84	12.57	0.498908	11.74	8.1	2.31	7.38333	0.644109	PREDICTED: methionine aminopeptidase 1B, chloroplastic-like [Brachypodium distachyon]	Hordeum vulgare subsp. vulgare cDNA clone: FLbaf35c19, mRNA sequence	Methionine aminopeptidase 1B, chloroplastic OS=Arabidopsis thaliana GN=MAP1B PE=2 SV=2	Methionine aminopeptidase	methionyl aminopeptidase [EC:3.4.11.18]	GO:0019243//methylglyoxal catabolic process to D-lactate;GO:0031365//N-terminal protein amino acid modification;GO:0006508//proteolysis	GO:0046872//metal ion binding;GO:0008235//metalloexopeptidase activity;GO:0004177//aminopeptidase activity	GO:0009507//chloroplast;GO:0005739//mitochondrion
CL13252.Contig1_DB	8.03	0	15.16	7.73	0.981171	18.63	20.81	11.66	17.0333	0.280591	15.62	16.25	36.48	22.7833	0.520812	15.57	10.92	1.63	9.37333	0.757205	17.8	10.31	0.83	9.64667	0.881592	Os09g0392000 [Oryza sativa Japonica Group] >gi|113631318|dbj|BAF24999.1| Os09g0392000 [Oryza sativa Japonica Group]	PREDICTED: Brachypodium distachyon uncharacterized LOC100824338 (LOC100824338), mRNA	--	--	--	-	-	GO:0005739//mitochondrion
CL2930.Contig6_DB	11.66	0.29	23.39	11.78	0.980515	13.62	8.02	5.14	8.92667	0.483057	24.26	22.21	26.13	24.2	0.0810202	5	14.53	2.64	7.39	0.851828	16.18	13.49	1.98	10.55	0.71495	--	--	--	--	--	-	-	-
CL7817.Contig1_DB	16.19	0	30.49	15.56	0.980383	43.82	32.06	12.71	29.53	0.531952	26.47	32.67	36.2	31.78	0.154993	17.2	10.2	13.72	13.7067	0.255352	36.76	30.39	0	22.3833	0.877637	PREDICTED: uncharacterized protein LOC100823061 isoform 1 [Brachypodium distachyon]	PREDICTED: Brachypodium distachyon uncharacterized LOC100823061, transcript variant 1 (LOC100823061), mRNA	--	--	--	GO:0010264//myo-inositol hexakisphosphate biosynthetic process;GO:0010207//photosystem II assembly	-	GO:0009570//chloroplast stroma
CL12917.Contig4_DB	4.66	0.59	11.31	5.52	0.980344	6.22	5.98	2.87	5.02333	0.372004	16.78	4.61	16.04	12.4767	0.546843	1.31	3.49	0.89	1.89667	0.735899	5.28	5.65	0	3.64333	0.867513	PREDICTED: lipid phosphate phosphatase 2-like [Brachypodium distachyon]	PREDICTED: Brachypodium distachyon lipid phosphate phosphatase 2-like (LOC100844411), mRNA	Lipid phosphate phosphatase 2 OS=Arabidopsis thaliana GN=LPP2 PE=2 SV=1	Membrane-associated phospholipid phosphatase	--	GO:0008152//metabolic process	GO:0003824//catalytic activity	GO:0016020//membrane
Unigene609_DB	10.6	0	19.95	10.1833	0.980182	21.73	15.21	7.25	14.73	0.492323	9.84	31.72	13.19	18.25	0.645754	6.85	3.39	1.61	3.95	0.674559	2.84	3.22	0.49	2.18333	0.67728	--	--	--	--	--	-	-	-
CL2460.Contig3_DB	14.66	0.09	28	14.25	0.979615	19.63	2.06	12.18	11.29	0.781111	31.91	13.81	34.71	26.81	0.423165	8.3	26.5	3.75	12.85	0.936822	26.91	35.08	2.32	21.4367	0.795462	PREDICTED: uncharacterized protein LOC100841092 [Brachypodium distachyon]	Triticum aestivum cDNA, clone: WT006_K02, cultivar: Chinese Spring	Vegetative cell wall protein gp1 OS=Chlamydomonas reinhardtii GN=GP1 PE=2 SV=1	DNA polymerase III, gamma/tau subunits	phospholipase D [EC:3.1.4.4]	GO:0009611//response to wounding	-	GO:0005773//vacuole;GO:0009507//chloroplast
CL11123.Contig2_DB	5.01	0	9.41	4.80667	0.979534	5.3	8.59	2.23	5.37333	0.591929	20.58	18.88	33.57	24.3433	0.330095	4.15	12.54	4.55	7.08	0.668464	5.67	7.98	2.26	5.30333	0.542597	PREDICTED: protein-L-isoaspartate O-methyltransferase-like isoform 1 [Brachypodium distachyon]	Triticum aestivum L-isoaspartyl methyltransferase mRNA, complete cds	Protein-L-isoaspartate O-methyltransferase OS=Triticum aestivum GN=PCM PE=1 SV=1	Protein-L-isoaspartate carboxylmethyltransferase	protein-L-isoaspartate(D-aspartate) O-methyltransferase [EC:2.1.1.77]	GO:0006464//cellular protein modification process;GO:0007568//aging;GO:0009737//response to abscisic acid stimulus;GO:0032259//methylation;GO:0009845//seed germination;GO:0009651//response to salt stress	GO:0004719//protein-L-isoaspartate (D-aspartate) O-methyltransferase activity	GO:0009536//plastid
CL16746.Contig2_DB	6.63	0	3.53	3.38667	0.979525	11.69	15	8.45	11.7133	0.279601	1.49	0.16	2.98	1.54333	0.914097	4.4	6.2	6.34	5.64667	0.191602	4.04	3.33	1.38	2.91667	0.472227	putative protein phosphatase 2C [Triticum monococcum]	PREDICTED: Brachypodium distachyon protein phosphatase 2C 35-like (LOC100822721), mRNA	Protein phosphatase 2C 35 OS=Oryza sativa subsp. japonica GN=XB15 PE=1 SV=1	Serine/threonine protein phosphatase	protein phosphatase 2C [EC:3.1.3.16]	GO:0031348//negative regulation of defense response;GO:0006499//N-terminal protein myristoylation;GO:0009867//jasmonic acid mediated signaling pathway;GO:0009862//systemic acquired resistance, salicylic acid mediated signaling pathway;GO:0010363//regulation of plant-type hypersensitive response;GO:0006612//protein targeting to membrane;GO:0050832//defense response to fungus;GO:0043069//negative r…	GO:0046872//metal ion binding;GO:0004722//protein serine/threonine phosphatase activity	GO:0005886//plasma membrane;GO:0005634//nucleus
Unigene41685_DB	1.22	0	0.65	0.623333	0.979311	24.3	21.73	3.16	16.3967	0.703502	0	1.05	1.32	0.79	0.882724	0.38	0.6	0.31	0.43	0.351924	1.26	0.99	0.31	0.853333	0.57366	PREDICTED: calcium-transporting ATPase 2, plasma membrane-type-like [Brachypodium distachyon]	PREDICTED: Brachypodium distachyon calcium-transporting ATPase 2, plasma membrane-type-like (LOC100825243), mRNA	Calcium-transporting ATPase 1, chloroplastic OS=Arabidopsis thaliana GN=ACA1 PE=1 SV=3	--	Ca2+-transporting ATPase [EC:3.6.3.8]	GO:0070588//calcium ion transmembrane transport	GO:0005388//calcium-transporting ATPase activity;GO:0005516//calmodulin binding;GO:0046872//metal ion binding;GO:0005524//ATP binding	GO:0016021//integral to membrane
Unigene3193_DB	20.22	2.95	50.4	24.5233	0.979309	43.28	22.24	14.34	26.62	0.561943	140.93	138.36	171.76	150.35	0.123619	31.18	12.72	27.49	23.7967	0.410498	41.2	27.77	19.67	29.5467	0.368042	hypothetical protein OsI_14412 [Oryza sativa Indica Group]	PREDICTED: Brachypodium distachyon probable cytokinin riboside 5'-monophosphate phosphoribohydrolase LOGL5-like (LOC100843713), mRNA	Probable cytokinin riboside 5'-monophosphate phosphoribohydrolase LOGL5 OS=Oryza sativa subsp. japonica GN=LOGL5 PE=2 SV=1	Predicted Rossmann fold nucleotide-binding protein		GO:0010076//maintenance of floral meristem identity;GO:0010083;GO:0010077//maintenance of inflorescence meristem identity;GO:0009691//cytokinin biosynthetic process;GO:0048832	GO:0016829//lyase activity;GO:0016799//hydrolase activity, hydrolyzing N-glycosyl compounds	GO:0009536//plastid
CL6097.Contig1_DB	12.22	22.92	0	11.7133	0.979089	4.84	7.06	23.48	11.7933	0.863338	30.38	25.97	16.6	24.3167	0.289398	23.67	18.82	20.27	20.92	0.119	2.09	2.98	6.18	3.75	0.573594	predicted protein [Hordeum vulgare subsp. vulgare]	Triticum aestivum cDNA, clone: WT011_I02, cultivar: Chinese Spring	Nuclear-pore anchor OS=Arabidopsis thaliana GN=NUA PE=1 SV=1	ATPase involved in DNA repair	nucleoprotein TPR	-	-	GO:0016023//cytoplasmic membrane-bounded vesicle;GO:0005783//endoplasmic reticulum;GO:0005886//plasma membrane
Unigene21755_DB	2.43	3.26	13.88	6.52333	0.978727	4.61	5.45	5.04	5.03333	0.0834516	13.73	8.04	12.61	11.46	0.263026	5.89	1.17	2.45	3.17	0.770026	19.24	2.58	7.53	9.78333	0.8745	PREDICTED: cysteine-rich receptor-like protein kinase 2-like [Brachypodium distachyon]	PREDICTED: Brachypodium distachyon cysteine-rich receptor-like protein kinase 2-like (LOC100834213), mRNA	Probable LRR receptor-like serine/threonine-protein kinase At1g56140 OS=Arabidopsis thaliana GN=At1g56140 PE=1 SV=2	--	brassinosteroid insensitive 1-associated receptor kinase 1 [EC:2.7.10.1 2.7.11.1]	GO:0006468//protein phosphorylation	GO:0005524//ATP binding;GO:0004674//protein serine/threonine kinase activity	GO:0016023//cytoplasmic membrane-bounded vesicle
Unigene33529_DB	11.63	0	21.78	11.1367	0.978603	7.75	1.31	6.04	5.03333	0.662768	13.16	15.44	3.63	10.7433	0.583145	5.65	3.37	1.18	3.4	0.657397	4.62	0	4.8	3.14	0.8665	--	--	--	--	--	-	-	-
Unigene39230_DB	20.51	0	38.32	19.61	0.977861	7.09	16.95	0.63	8.22333	0.999451	16.96	4.81	14.06	11.9433	0.531304	7.48	10.63	1.85	6.65333	0.668536	1.85	1.3	1.86	1.67	0.191897	--	--	--	--	--	-	-	-
CL19024.Contig1_DB	30.84	4.2	8.72	14.5867	0.977336	7.05	49.27	36.99	31.1033	0.698216	160.42	129.65	117.9	135.99	0.161464	26.66	23.43	109.59	53.2267	0.917562	0.73	3.08	2.92	2.24333	0.585301	PREDICTED: eukaryotic peptide chain release factor subunit 1-2-like isoform 1 [Brachypodium distachyon] >gi|357133936|ref|XP_003568577.1| PREDICTED: eukaryotic peptide chain release factor subunit 1-2-like isoform 2 [Brachypodium distachyon]	Hordeum vulgare subsp. vulgare cDNA clone: FLbaf9b07, mRNA sequence	Eukaryotic peptide chain release factor subunit 1-3 OS=Arabidopsis thaliana GN=ERF1-3 PE=2 SV=1	Peptide chain release factor 1 (eRF1)	peptide chain release factor subunit 1	GO:0006415//translational termination	GO:0016149//translation release factor activity, codon specific	GO:0005737//cytoplasm;GO:0005886//plasma membrane
CL13537.Contig3_DB	5.11	2.74	0	2.61667	0.977286	28.26	14.82	56.88	33.32	0.644709	6.74	6.78	2.73	5.41667	0.429564	1.69	1.71	2.5	1.96667	0.234909	1.51	0	2	1.17	0.890982	predicted protein [Hordeum vulgare subsp. vulgare]	PREDICTED: Brachypodium distachyon uncharacterized LOC100827912 (LOC100827912), mRNA	Proline-rich receptor-like protein kinase PERK10 OS=Arabidopsis thaliana GN=PERK10 PE=1 SV=2	Membrane carboxypeptidase (penicillin-binding protein)	peptidyl-prolyl isomerase G (cyclophilin G) [EC:5.2.1.8]	-	-	-
CL24540.Contig1_DB	4.35	0	8.11	4.15333	0.977185	16.21	3.8	4.47	8.16	0.855337	11.39	14.86	12.51	12.92	0.137071	7.49	5.42	2.21	5.04	0.527864	18.12	7.99	3.43	9.84667	0.763602	--	--	--	--	--	-	-	-
CL20721.Contig1_DB	7	0	13.04	6.68	0.976929	1.62	6.95	3.82	4.13	0.648544	10.49	10.81	22.51	14.6033	0.469019	2.55	5.22	2.52	3.43	0.45197	5.47	7.51	0	4.32667	0.897539	predicted protein [Hordeum vulgare subsp. vulgare] >gi|326517424|dbj|BAK00079.1| predicted protein [Hordeum vulgare subsp. vulgare]	PREDICTED: Brachypodium distachyon TBCC domain-containing protein 1-like, transcript variant 2 (LOC100828469), mRNA	--	--	--	-	-	-
CL23227.Contig1_DB	12.7	6.82	0	6.50667	0.976813	43.39	91.74	66.05	67.06	0.360734	6.41	14.06	1.32	7.26333	0.88289	3.1	4.9	7.69	5.23	0.442204	6.27	2.7	11.83	6.93333	0.663606	TPA: hypothetical protein ZEAMMB73_892641 [Zea mays]	Leymus chinensis AcPMP3-2 mRNA for plasma membrane protein 3, complete cds	Hydrophobic protein LTI6A OS=Oryza sativa subsp. japonica GN=LTI6A PE=2 SV=1	--	--	-	-	-
Unigene41275_DB	12.35	0	6.64	6.33	0.976435	1.85	5.44	4.38	3.89	0.474159	15.41	13.71	15.48	14.8667	0.0674202	8.56	5.36	1.27	5.06333	0.721668	7.17	10.12	0.67	5.98667	0.807604	PREDICTED: uncharacterized protein LOC100844606 isoform 1 [Brachypodium distachyon]	PREDICTED: Brachypodium distachyon uncharacterized LOC100844606, transcript variant 2 (LOC100844606), mRNA	Formin-like protein 5 OS=Oryza sativa subsp. japonica GN=FH5 PE=2 SV=2	Endoglucanase	WW domain-binding protein 11	GO:0048573//photoperiodism, flowering;GO:0006396//RNA processing	-	GO:0016023//cytoplasmic membrane-bounded vesicle
CL19216.Contig1_DB	4.67	0.35	10.28	5.1	0.976264	14.53	10.52	7.56	10.87	0.321818	6.94	10.23	22.14	13.1033	0.610303	12.05	15.56	4.76	10.79	0.510579	21.73	18.8	2.78	14.4367	0.706584	SET domain protein-like [Oryza sativa Japonica Group]	--	Proline-rich receptor-like protein kinase PERK10 OS=Arabidopsis thaliana GN=PERK10 PE=1 SV=2	--	pectinesterase [EC:3.1.1.11]	-	-	-
CL19623.Contig3_DB	6.92	0	12.86	6.59333	0.976171	15.21	13.57	5	11.26	0.486943	7.26	6.83	11.59	8.56	0.307576	6.35	3.23	2.24	3.94	0.544421	4.58	7.35	1.03	4.32	0.733336	predicted protein [Hordeum vulgare subsp. vulgare]	PREDICTED: Brachypodium distachyon protein FIZZY-RELATED 2-like (LOC100839038), mRNA	Protein FIZZY-RELATED 2 OS=Arabidopsis thaliana GN=FZR2 PE=1 SV=1	FOG: WD40 repeat	cell division cycle 20-like protein 1, cofactor of APC complex	GO:0032877//positive regulation of DNA endoreduplication;GO:0016049//cell growth;GO:0010091//trichome branching	-	GO:0009536//plastid;GO:0005634//nucleus
CL5016.Contig2_DB	2.86	0	5.31	2.72333	0.975876	3.96	6.21	4.63	4.93333	0.234175	13.6	7.68	13.09	11.4567	0.28635	2.67	2.2	1.56	2.14333	0.259953	5.29	3.63	0.21	3.04333	0.851144	retrotransposon protein, putative, unclassified, expressed [Oryza sativa Japonica Group]	Zea mays clone 1690168 mRNA sequence	--	Transposase and inactivated derivatives	--	-	-	-
CL11850.Contig1_DB	12.62	5.85	0.38	6.28333	0.975835	169.08	156.26	222.77	182.703	0.193132	15.62	15.67	8.13	13.14	0.330202	16.53	18.28	23.87	19.56	0.196	4.06	8.13	3.67	5.28667	0.467234	predicted protein [Hordeum vulgare subsp. vulgare]	Triticum aestivum C2H2 zinc finger protein (ZFP34) mRNA, complete cds	Zinc finger protein ZAT12 OS=Arabidopsis thaliana GN=ZAT12 PE=2 SV=1	--	serine/arginine repetitive matrix protein 1	-	GO:0008270//zinc ion binding	GO:0009536//plastid
CL3400.Contig2_DB	11.83	0	21.96	11.2633	0.975818	29.17	19.78	11.41	20.12	0.441594	21.91	28.02	26.08	25.3367	0.123224	14.08	7.68	7.1	9.62	0.402635	25.13	19.3	7.38	17.27	0.523882	predicted protein [Hordeum vulgare subsp. vulgare]	Oryza sativa Japonica Group Os08g0156600 (Os08g0156600) mRNA, complete cds	Probable anion transporter 6, chloroplastic OS=Arabidopsis thaliana GN=ANTR6 PE=2 SV=1	Sugar phosphate permease	MFS transporter, OPA family, solute carrier family 37 (glycerol-3-phosphate transporter), member 1/2	GO:0055085//transmembrane transport;GO:0006351//transcription, DNA-dependent	GO:0005215//transporter activity	GO:0005739//mitochondrion;GO:0016021//integral to membrane
Unigene3882_DB	9.52	3.02	5.05	5.86333	0.567161	0.17	0.99	0.91	0.69	0.655226	15.77	11.58	15.07	14.14	0.158733	4.39	3.96	2.34	3.56333	0.303377	3.82	3.22	4.65	3.89667	0.18428	PREDICTED: flavin-containing monooxygenase YUCCA8-like [Brachypodium distachyon]	PREDICTED: Brachypodium distachyon flavin-containing monooxygenase YUCCA8-like (LOC100839448), mRNA	Flavin-containing monooxygenase YUCCA9 OS=Arabidopsis thaliana GN=YUC9 PE=2 SV=1	Predicted flavoprotein involved in K+ transport	YUCCA family monooxygenase [EC:1.14.13.-]	GO:0009851//auxin biosynthetic process;GO:0009742//brassinosteroid mediated signaling pathway;GO:0055114//oxidation-reduction process	GO:0050660//flavin adenine dinucleotide binding;GO:0050661//NADP binding;GO:0004499//N,N-dimethylaniline monooxygenase activity	-
CL17953.Contig1_DB	5.36	14.42	1.12	6.96667	0.975216	3.07	1.21	6.67	3.65	0.7605	2.7	1.19	1.59	1.82667	0.42828	13.06	15.55	5.42	11.3433	0.465355	3.2	1.14	6.63	3.65667	0.758435	hypothetical protein VOLCADRAFT_121694 [Volvox carteri f. nagariensis] >gi|300256431|gb|EFJ40697.1| hypothetical protein VOLCADRAFT_121694 [Volvox carteri f. nagariensis]	--	--	--	translation initiation factor IF-2	-	-	-
Unigene13611_DB	19.46	0	36.02	18.4933	0.974916	18.36	7.8	13	13.0533	0.40451	48.75	48.81	86.14	61.2333	0.352256	6.72	9.37	5.61	7.23333	0.267076	12.31	19.19	1.44	10.98	0.815066	PREDICTED: uncharacterized protein LOC100841540 [Brachypodium distachyon]	--	Formin-like protein 6 OS=Oryza sativa subsp. japonica GN=FH6 PE=2 SV=2	--	programmed cell death 6-interacting protein	-	-	-
CL6122.Contig1_DB	6.09	1.08	15.71	7.62667	0.974878	77.2	56.09	29.94	54.41	0.435118	18.56	5.8	17.67	14.01	0.508493	7.18	8.43	7.86	7.82333	0.0799923	11.3	18.07	1.42	10.2633	0.815843	PREDICTED: bifunctional dihydroflavonol 4-reductase/flavanone 4-reductase-like [Brachypodium distachyon]	PREDICTED: Brachypodium distachyon bifunctional dihydroflavonol 4-reductase/flavanone 4-reductase-like (LOC100837708), mRNA	Cinnamoyl-CoA reductase 1 OS=Arabidopsis thaliana GN=CCR1 PE=1 SV=1	Nucleoside-diphosphate-sugar epimerases	cinnamoyl-CoA reductase [EC:1.2.1.44]	GO:0044710	GO:0005488//binding;GO:0016616//oxidoreductase activity, acting on the CH-OH group of donors, NAD or NADP as acceptor	-
CL2372.Contig2_DB	8.27	59.1	16.56	27.9767	0.974757	68.45	34.64	34.17	45.7533	0.429636	10.16	10.91	12.97	11.3467	0.128232	40.87	67.13	13.93	40.6433	0.654492	167.49	131.43	138.83	145.917	0.130526	predicted protein [Hordeum vulgare subsp. vulgare]	Phyllostachys edulis cDNA clone: bphyst039a17, full insert sequence	Formin-like protein 16 OS=Oryza sativa subsp. japonica GN=FH16 PE=2 SV=1	Uncharacterized protein conserved in bacteria with the myosin-like domain	splicing factor, arginine/serine-rich 7	-	-	-
CL3970.Contig1_DB	2.72	0	5.03	2.58333	0.974626	1.53	9.71	9.56	6.93333	0.675004	10.65	7.65	5.89	8.06333	0.298483	18	10.69	26.68	18.4567	0.433706	20.28	10.65	5.37	12.1	0.624795	PREDICTED: uncharacterized protein LOC100842746 [Brachypodium distachyon]	PREDICTED: Brachypodium distachyon uncharacterized LOC100842746 (LOC100842746), mRNA	--	--	--	-	-	GO:0016023//cytoplasmic membrane-bounded vesicle
CL9933.Contig3_DB	7.73	0	14.28	7.33667	0.974301	9.77	4.63	10.55	8.31667	0.386751	20.65	27.06	41.62	29.7767	0.360877	18.11	17.63	12.39	16.0433	0.197775	23.14	20.27	8.76	17.39	0.437626	PREDICTED: 29 kDa ribonucleoprotein B, chloroplastic-like [Brachypodium distachyon]	Hordeum vulgare subsp. vulgare cDNA clone: FLbaf7e13, mRNA sequence	33 kDa ribonucleoprotein, chloroplastic OS=Nicotiana sylvestris PE=1 SV=1	RNA-binding proteins (RRM domain)	nucleolin	GO:0000398//mRNA splicing, via spliceosome	GO:0003676//nucleic acid binding;GO:0000166//nucleotide binding	GO:0009570//chloroplast stroma
CL25224.Contig4_DB	5.5	0	10.15	5.21667	0.97398	5.83	10.32	1.42	5.85667	0.759828	8.16	7.83	17.65	11.2133	0.497333	4.53	1.34	0.93	2.26667	0.869468	6.54	2.95	2.34	3.94333	0.575495	hypothetical protein AURANDRAFT_71597, partial [Aureococcus anophagefferens]	--	--	--	--	-	-	-
CL11631.Contig3_DB	4.5	0	2.44	2.31333	0.973778	14.74	19.58	3.34	12.5533	0.664198	10.83	9.87	16.43	12.3767	0.286261	7.22	7.2	1.43	5.28333	0.631628	15.73	9.49	0	8.40667	0.9422	predicted protein [Hordeum vulgare subsp. vulgare]	Triticum aestivum cDNA, clone: WT009_I04, cultivar: Chinese Spring	--	--	RNA-binding protein with serine-rich domain 1	-	-	GO:0009507//chloroplast
CL6531.Contig1_DB	60.12	0	32.63	30.9167	0.973475	41.39	32.63	47.44	40.4867	0.183918	80.77	40.74	71.5	64.3367	0.325699	41.15	45.85	33.03	40.01	0.162099	43.24	69.38	41.41	51.3433	0.304752	predicted protein [Hordeum vulgare subsp. vulgare]	Triticum aestivum cDNA, clone: SET2_O20, cultivar: Chinese Spring	Peptide methionine sulfoxide reductase B5 OS=Oryza sativa subsp. japonica GN=MSRB5 PE=2 SV=1	Conserved domain frequently associated with peptide methionine sulfoxide reductase	[EC:1.8.4.-]	GO:0006979//response to oxidative stress;GO:0022900//electron transport chain	GO:0033743//peptide-methionine (R)-S-oxide reductase activity;GO:0046872//metal ion binding;GO:0008113//peptide-methionine-(S)-S-oxide reductase activity	GO:0009570//chloroplast stroma;GO:0005829//cytosol
CL9204.Contig2_DB	2.6	0	4.79	2.46333	0.973446	0.63	0.73	0	0.453333	0.87302	20.63	18.38	2.07	13.6933	0.739686	3.2	0.63	0.66	1.49667	0.985661	0	1.39	2.66	1.35	0.985519	--	--	--	--	--	-	-	-
CL20403.Contig1_DB	14.71	0	7.99	7.56667	0.973233	1.75	0	1.68	1.14333	0.866566	12.83	30.15	5.2	16.06	0.796063	3.34	10.02	1.65	5.00333	0.884605	12.61	12.81	1.66	9.02667	0.706851	predicted protein [Hordeum vulgare subsp. vulgare]	Oryza sativa Japonica Group chromosome 3 clone OSJNBa0030C11, complete sequence	Cytochrome P450 86B1 OS=Arabidopsis thaliana GN=CYP86B1 PE=2 SV=1	Cytochrome P450	cytochrome P450, family 86, subfamily B, polypeptide 1 (fatty acid omega-hydroxylase) [EC:1.14.-.-]	GO:0055114//oxidation-reduction process	GO:0009055//electron carrier activity;GO:0004497//monooxygenase activity;GO:0005506//iron ion binding;GO:0020037//heme binding;GO:0016705//oxidoreductase activity, acting on paired donors, with incorporation or reduction of molecular oxygen	GO:0016023//cytoplasmic membrane-bounded vesicle
Unigene35557_DB	34.26	10.71	4.01	16.3267	0.973127	114.05	80.87	101.2	98.7067	0.169491	6.05	5.42	4.07	5.18	0.195286	17.05	34.75	78.9	43.5667	0.731148	19.4	26.01	12.14	19.1833	0.361644	PREDICTED: probable calcium-binding protein CML10-like [Brachypodium distachyon]	PREDICTED: Brachypodium distachyon probable calcium-binding protein CML10-like (LOC100843657), mRNA	Probable calcium-binding protein CML15 OS=Oryza sativa subsp. japonica GN=CML15 PE=2 SV=1	Ca2+-binding protein (EF-Hand superfamily)	calcium-binding protein CML	-	GO:0005509//calcium ion binding	GO:0005739//mitochondrion
CL6952.Contig10_DB	7.61	0	13.97	7.19333	0.972333	4.45	7.42	3.39	5.08667	0.410696	26.1	13.23	23.06	20.7967	0.323461	7.34	4.71	4.36	5.47	0.297787	11.05	12.68	1.18	8.30333	0.749409	PREDICTED: uncharacterized protein LOC100842258 [Brachypodium distachyon]	Triticum aestivum cDNA, clone: WT004_A18, cultivar: Chinese Spring	Leucine-rich repeat extensin-like protein 3 OS=Arabidopsis thaliana GN=LRX3 PE=1 SV=1	ATPases involved in chromosome partitioning	RNA-binding protein 25	-	GO:0003676//nucleic acid binding;GO:0000166//nucleotide binding	GO:0009536//plastid
Unigene725_DB	20.82	0	38.19	19.67	0.972087	19.07	17.83	14.34	17.08	0.143593	22.5	25.79	55.02	34.4367	0.519836	18.1	7.24	10.99	12.11	0.455487	10.25	7.7	1.02	6.32333	0.753797	PREDICTED: UNC93-like protein-like [Brachypodium distachyon]	PREDICTED: Brachypodium distachyon UNC93-like protein-like (LOC100845038), mRNA	UNC93-like protein 3 OS=Arabidopsis thaliana GN=At3g09470 PE=2 SV=1	--	--	-	-	GO:0005886//plasma membrane
CL3822.Contig1_DB	322.09	0	590.75	304.28	0.972057	28.59	6.18	27.18	20.65	0.607806	58.63	51.38	221.86	110.623	0.871443	136.43	143.23	87.45	122.37	0.24869	283.23	171	2.85	152.36	0.926203	--	--	--	--	--	-	-	-
Unigene27285_DB	2.44	1.46	8.5	4.13333	0.922562	1.57	0.91	0.84	1.10667	0.36396	9.24	7.28	25.68	14.0667	0.71837	6.96	4.72	3.29	4.99	0.370709	16.33	21.67	4.16	14.0533	0.638586	PREDICTED: cullin-1-like [Brachypodium distachyon]	PREDICTED: Brachypodium distachyon cullin-1-like (LOC100825090), mRNA	Cullin-1 OS=Arabidopsis thaliana GN=CUL1 PE=1 SV=1	Cullin, a subunit of E3 ubiquitin ligase	cullin 1	GO:0009753//response to jasmonic acid stimulus;GO:0006511//ubiquitin-dependent protein catabolic process;GO:0042752//regulation of circadian rhythm;GO:0010265//SCF complex assembly;GO:0009733//response to auxin stimulus;GO:0009793//embryo development ending in seed dormancy	GO:0031625//ubiquitin protein ligase binding	GO:0000794//condensed nuclear chromosome;GO:0031461//cullin-RING ubiquitin ligase complex;GO:0009941//chloroplast envelope;GO:0005819//spindle;GO:0009524//phragmoplast
CL23179.Contig2_DB	7.06	0	12.92	6.66	0.971364	11.49	5.71	10.97	9.39	0.340528	16.07	13.95	29.37	19.7967	0.422204	8.63	6.84	4.47	6.64667	0.313951	23.12	18.83	7.75	16.5667	0.478734	predicted protein [Hordeum vulgare subsp. vulgare]	Hordeum vulgare subsp. vulgare cDNA clone: FLbaf8i13, mRNA sequence	--	--	enolase [EC:4.2.1.11]	GO:0070370//cellular heat acclimation;GO:0048316//seed development	GO:0031072//heat shock protein binding	GO:0005794//Golgi apparatus;GO:0005634//nucleus;GO:0005829//cytosol
CL24557.Contig1_DB	14.8	3.17	2.96	6.97667	0.97124	10.93	15.06	5.83	10.6067	0.435904	2.68	3.97	5.22	3.95667	0.320991	10.39	4.11	14.3	9.6	0.535493	7.83	14.31	6.5	9.54667	0.437684	Os02g0314600 [Oryza sativa Japonica Group] >gi|113536193|dbj|BAF08576.1| Os02g0314600 [Oryza sativa Japonica Group]	PREDICTED: Brachypodium distachyon aspartic proteinase nepenthesin-2-like (LOC100841142), mRNA	Protein ASPARTIC PROTEASE IN GUARD CELL 1 OS=Arabidopsis thaliana GN=ASPG1 PE=1 SV=1	--	--	GO:0006508//proteolysis;GO:0006412//translation	GO:0003735//structural constituent of ribosome;GO:0004190//aspartic-type endopeptidase activity	GO:0005840//ribosome;GO:0016023//cytoplasmic membrane-bounded vesicle
CL22397.Contig1_DB	3.56	0	6.5	3.35333	0.970653	1.93	6.63	5.11	4.55667	0.526341	12.93	7.03	16.9	12.2867	0.404206	3.05	6.8	3.62	4.49	0.450048	17.2	10.32	1.26	9.59333	0.833371	--	--	--	--	--	-	-	-
CL26802.Contig7_DB	0	6.43	11.74	6.05667	0.970649	5.41	7.43	8.23	7.02333	0.206927	7.05	7.29	0	4.78	0.866389	14.14	19.58	15.61	16.4433	0.17114	12.28	11.28	29.21	17.59	0.572804	amino acid permease [Hordeum vulgare subsp. vulgare]	Hordeum vulgare mRNA for amino acid permease (aap1 gene), cultivar Barke, clone HZ48C08	Amino acid permease 4 OS=Arabidopsis thaliana GN=AAP4 PE=1 SV=1	ABC-type dipeptide transport system, periplasmic component	solute carrier family 38 (sodium-coupled neutral amino acid transporter), member 7/8	-	-	GO:0016021//integral to membrane
CL9839.Contig1_DB	50.14	0	27.48	25.8733	0.970443	6.09	17.92	14.74	12.9167	0.473972	70.52	39.08	45.03	51.5433	0.324026	61.08	52.6	7.27	40.3167	0.71761	23.81	35.24	2.37	20.4733	0.815065	predicted protein [Hordeum vulgare subsp. vulgare]	Triticum aestivum cDNA, clone: WT007_D11, cultivar: Chinese Spring	Arginine/serine-rich protein 45 OS=Arabidopsis thaliana GN=SR45 PE=1 SV=1	ATPases involved in chromosome partitioning	serine/arginine repetitive matrix protein 1	-	-	GO:0016023//cytoplasmic membrane-bounded vesicle
CL4929.Contig3_DB	75.13	0	136.76	70.63	0.969715	61.09	47.32	27.38	45.2633	0.37445	198.32	92.79	221.03	170.713	0.400861	31.9	24.14	13.3	23.1133	0.4042	23.4	35	2.73	20.3767	0.802195	--	--	--	--	--	-	-	-
CL23245.Contig3_DB	6.24	0	3.43	3.22333	0.969533	49.8	34.37	36.97	40.38	0.204579	49.54	24.24	46.83	40.2033	0.345516	25.55	8.04	6.84	13.4767	0.777122	12.88	21.96	0	11.6133	0.950172	multidomain cystatin [Triticum aestivum] >gi|394848424|gb|AFN42325.1| cysteine proteinase inhibitor [Triticum aestivum x Secale cereale]	Triticum aestivum TaMDC1 mRNA for multidomain cystatin, complete cds	Cysteine proteinase inhibitor 12 OS=Oryza sativa subsp. japonica GN=Os01g0270100 PE=2 SV=1	Translation initiation factor 2 (IF-2; GTPase)	phospholipase D [EC:3.1.4.4]	GO:0010466//negative regulation of peptidase activity;GO:0006952//defense response;GO:0009628//response to abiotic stimulus	GO:0004869//cysteine-type endopeptidase inhibitor activity;GO:0050897//cobalt ion binding	GO:0005576//extracellular region
CL29478.Contig3_DB	433.6	42.4	977.35	484.45	0.969232	1564.68	918.46	447.96	977.033	0.573839	208.99	151.46	478.76	279.737	0.62467	1361.49	2427.22	816.22	1534.98	0.533814	5032.7	4215.34	883.36	3377.13	0.650847	PREDICTED: chlorophyll a-b binding protein 2, chloroplastic-like isoform 1 [Brachypodium distachyon] >gi|357159901|ref|XP_003578593.1| PREDICTED: chlorophyll a-b binding protein 2, chloroplastic-like isoform 2 [Brachypodium distachyon] >gi|357159904|ref|XP_003578594.1| PREDICTED: chlorophyll a-b binding protein 2, chloroplastic-like isoform 3 [Brachypodium distachyon] >gi|357159907|ref|XP_0035785…	PREDICTED: Brachypodium distachyon chlorophyll a-b binding protein 2, chloroplastic-like, transcript variant 6 (LOC100828241), mRNA	Chlorophyll a-b binding protein 1, chloroplastic OS=Zea mays GN=CAB1 PE=3 SV=1	Lysophospholipase	light-harvesting complex II chlorophyll a/b binding protein 1	GO:0010114//response to red light;GO:0018298//protein-chromophore linkage;GO:0009637//response to blue light;GO:0010218//response to far red light;GO:0009765//photosynthesis, light harvesting	GO:0016168//chlorophyll binding;GO:0046872//metal ion binding	GO:0009522//photosystem I;GO:0005739//mitochondrion;GO:0016021//integral to membrane;GO:0009941//chloroplast envelope;GO:0009535//chloroplast thylakoid membrane;GO:0009523//photosystem II;GO:0010287//plastoglobule;GO:0048046//apoplast
CL18757.Contig3_DB	5.6	0	10.16	5.25333	0.968692	19.33	9.58	0.15	9.68667	0.990067	4.8	2.21	9.22	5.41	0.655192	14.92	10.58	0	8.5	0.90287	17.97	20.68	1.87	13.5067	0.752838	predicted protein [Hordeum vulgare subsp. vulgare]	Hordeum vulgare subsp. vulgare cDNA clone: FLbaf174b10, mRNA sequence	--	Rubredoxin	histone arginine demethylase JMJD6 [EC:1.14.11.-]	-	GO:0046872//metal ion binding	GO:0009507//chloroplast
CL21024.Contig2_DB	6.64	0	12.04	6.22667	0.968517	6.46	0	10.69	5.71667	0.941742	20.34	9.65	18.97	16.32	0.356425	4.44	4.86	1.71	3.67	0.466036	6.69	12.04	3.31	7.34667	0.599168	PREDICTED: uncharacterized protein LOC100821383 [Brachypodium distachyon]	PREDICTED: Brachypodium distachyon uncharacterized LOC100821383 (LOC100821383), mRNA	--	--	--	-	-	-
CL20395.Contig2_DB	7.99	44.18	10.46	20.8767	0.968499	13.01	19.06	20.93	17.6667	0.234326	29.4	27.99	10.64	22.6767	0.460732	22.71	25.28	10.72	19.57	0.397103	16.2	35.08	49.54	33.6067	0.497483	PREDICTED: subtilisin-chymotrypsin inhibitor WSCI-like [Brachypodium distachyon]	PREDICTED: Brachypodium distachyon subtilisin-chymotrypsin inhibitor WSCI-like (LOC100840979), mRNA	Subtilisin-chymotrypsin inhibitor-2A OS=Hordeum vulgare PE=1 SV=2	--	--	GO:0009611//response to wounding	GO:0004867//serine-type endopeptidase inhibitor activity	-
CL8615.Contig3_DB	5.97	0	10.82	5.59667	0.968372	12.64	10.04	7.77	10.15	0.240085	69.1	24.5	46.12	46.5733	0.478889	7.2	2.87	4.51	4.86	0.449818	16.11	14.26	0	10.1233	0.870832	--	--	--	--	--	-	-	-
CL19005.Contig1_DB	4.67	0	2.58	2.41667	0.967978	4.02	3.06	1.9	2.99333	0.354645	14.7	4.57	15.54	11.6033	0.526186	3.78	5.72	1.25	3.58333	0.625529	6.77	3.94	0	3.57	0.952418	PREDICTED: proline-rich receptor-like protein kinase PERK4-like [Brachypodium distachyon]	--	--	--	--	-	-	-
CL13002.Contig1_DB	2.47	0	4.47	2.31333	0.967917	4.26	6.26	1.11	3.87667	0.669728	13.83	7.86	13.11	11.6	0.280938	1.8	2.1	0.32	1.40667	0.67746	4.75	4.03	0.73	3.17	0.676198	--	--	--	--	--	-	-	-
CL2011.Contig1_DB	105.98	1.27	55.14	54.13	0.967344	30.45	45.6	51.43	42.4933	0.254852	104.96	78.52	75.18	86.22	0.189225	26.77	26.66	31.88	28.4367	0.104883	29.75	18.59	17.34	21.8933	0.312091	PREDICTED: E3 ubiquitin-protein ligase MARCH6-like [Brachypodium distachyon]	Triticum aestivum cDNA, clone: WT013_E05, cultivar: Chinese Spring	--	Protein involved in mRNA turnover and stability	E3 ubiquitin-protein ligase MARCH6 [EC:6.3.2.19]	GO:0010025//wax biosynthetic process;GO:0009414//response to water deprivation;GO:0010345//suberin biosynthetic process;GO:0010143//cutin biosynthetic process;GO:1900490//positive regulation of hydroxymethylglutaryl-CoA reductase (NADPH) activity;GO:0008299//isoprenoid biosynthetic process	GO:0008270//zinc ion binding;GO:0004842//ubiquitin-protein ligase activity	-
CL15951.Contig4_DB	13.08	1.66	3.98	6.24	0.967328	4.3	5.72	4.2	4.74	0.179362	11.34	5.71	15.85	10.9667	0.463249	3.15	2.87	0	2.00667	0.868831	2.43	5.75	3.66	3.94667	0.425286	predicted protein [Hordeum vulgare subsp. vulgare]	PREDICTED: Brachypodium distachyon uncharacterized LOC100836394 (LOC100836394), mRNA	--	--	--	-	GO:0009055//electron carrier activity;GO:0008137//NADH dehydrogenase (ubiquinone) activity	GO:0016020//membrane;GO:0005739//mitochondrion;GO:0005634//nucleus
CL1342.Contig4_DB	66	0.43	121.35	62.5933	0.967067	126	93.28	78.08	99.12	0.247054	243.42	164.1	291.17	232.897	0.275596	78.43	48.01	26.71	51.05	0.509181	88.75	83.5	11.29	61.18	0.707513	PREDICTED: small ubiquitin-related modifier 1-like [Brachypodium distachyon]	Hordeum vulgare subsp. vulgare cDNA clone: FLbaf66i23, mRNA sequence	Small ubiquitin-related modifier 1 OS=Oryza sativa subsp. japonica GN=SUMO1 PE=1 SV=1	Ubiquitin-like protein (sentrin)	small ubiquitin-related modifier	GO:0009086//methionine biosynthetic process;GO:0010498//proteasomal protein catabolic process;GO:0016925//protein sumoylation;GO:0010286//heat acclimation;GO:0007010//cytoskeleton organization;GO:0043433//negative regulation of sequence-specific DNA binding transcription factor activity;GO:0006094//gluconeogenesis;GO:0000394//RNA splicing, via endonucleolytic cleavage and ligation	GO:0031386//protein tag;GO:0005515//protein binding;GO:0016462//pyrophosphatase activity	GO:0005829//cytosol;GO:0005634//nucleus
CL9653.Contig4_DB	8.9	0	4.94	4.61333	0.966543	6.88	6.33	4.35	5.85333	0.227332	10.73	10.67	20.04	13.8133	0.390386	2.89	4.11	0.95	2.65	0.601363	8.12	3.52	1.43	4.35667	0.785595	--	--	--	--	--	-	-	-
CL27714.Contig1_DB	1.41	0	2.54	1.31667	0.966509	4.11	2.88	1.57	2.85333	0.445167	7.43	7.92	15.86	10.4033	0.45485	0	0	0	0	1	5.76	3.79	0	3.18333	0.919643	PREDICTED: probable serine/threonine-protein kinase At1g54610-like [Brachypodium distachyon]	PREDICTED: Brachypodium distachyon probable serine/threonine-protein kinase At1g54610-like (LOC100835837), mRNA	Probable serine/threonine-protein kinase At1g54610 OS=Arabidopsis thaliana GN=At1g54610 PE=1 SV=1	Serine/threonine protein kinase	cyclin-dependent kinase 12/13 [EC:2.7.11.22 2.7.11.23]	GO:0006468//protein phosphorylation	GO:0005524//ATP binding;GO:0004674//protein serine/threonine kinase activity	GO:0005886//plasma membrane;GO:0009536//plastid
CL18090.Contig2_DB	13.08	0	23.56	12.2133	0.966475	16.95	24.52	13.52	18.33	0.307057	53.71	44.36	58.89	52.32	0.14075	25.29	21.79	1.26	16.1133	0.805659	37.22	28.65	0.64	22.17	0.862948	hypothetical protein SORBIDRAFT_01g039285 [Sorghum bicolor] >gi|241919316|gb|EER92460.1| hypothetical protein SORBIDRAFT_01g039285 [Sorghum bicolor]	--	--	--	--	-	-	-
Unigene38066_DB	4	0	7.2	3.73333	0.966268	1.39	5.32	2.24	2.98333	0.693104	10.32	6.36	14.89	10.5233	0.405635	3.41	2.11	0	1.84	0.935304	0.85	1.12	0.91	0.96	0.147682	replication protein A1-like protein [Sorghum bicolor]	Sorghum bicolor clone BAC Sbb12448, complete sequence	--	Single-stranded DNA-binding replication protein A (RPA), large (70 kD) subunit and related ssDNA-binding proteins	replication factor A1	-	GO:0005515//protein binding	-
CL20528.Contig1_DB	19.68	89.42	17.72	42.2733	0.96614	9.94	5.63	2.83	6.13333	0.58396	2.68	0	2.17	1.61667	0.880272	16.8	12.09	18.04	15.6433	0.200668	31.78	49.88	56.59	46.0833	0.278482	predicted protein [Hordeum vulgare subsp. vulgare] >gi|326526357|dbj|BAJ97195.1| predicted protein [Hordeum vulgare subsp. vulgare]	Oryza sativa Japonica Group Os10g0562900 (Os10g0562900) mRNA, complete cds	Ethylene-responsive transcription factor ERF105 OS=Arabidopsis thaliana GN=ERF105 PE=2 SV=1	--	EREBP-like factor	GO:0006351//transcription, DNA-dependent	-	GO:0043231//intracellular membrane-bounded organelle
Unigene39238_DB	5.06	0	9.09	4.71667	0.965664	12.41	6.97	4.28	7.88667	0.525164	14.1	12.96	15.21	14.09	0.0798462	1.88	1.15	0	1.01	0.938403	4.69	3.03	0	2.57333	0.924138	14-3-3E [Hordeum vulgare subsp. vulgare]	PREDICTED: Brachypodium distachyon 14-3-3-like protein GF14-D-like (LOC100846146), mRNA	14-3-3-like protein GF14-D OS=Oryza sativa subsp. japonica GN=GF14D PE=2 SV=1	14-3-3 family protein	tyrosine 3-monooxygenase/tryptophan 5-monooxygenase activation protein	GO:0046686//response to cadmium ion	GO:0019904//protein domain specific binding;GO:0005524//ATP binding	GO:0005886//plasma membrane;GO:0005618//cell wall;GO:0005635//nuclear envelope;GO:0009570//chloroplast stroma;GO:0005739//mitochondrion
CL8514.Contig5_DB	0.44	0	0.79	0.41	0.965496	31.62	49.67	15.62	32.3033	0.527354	0.81	2.3	2.49	1.86667	0.492867	5.04	2.75	0.58	2.79	0.79938	4.13	7.08	0	3.73667	0.951744	hypothetical protein SORBIDRAFT_10g022400 [Sorghum bicolor] >gi|241915400|gb|EER88544.1| hypothetical protein SORBIDRAFT_10g022400 [Sorghum bicolor]	PREDICTED: Brachypodium distachyon uncharacterized LOC100829968 (LOC100829968), miscRNA	Formin-like protein 5 OS=Oryza sativa subsp. japonica GN=FH5 PE=2 SV=2	ATPases involved in chromosome partitioning	RNA-binding protein with serine-rich domain 1	-	-	GO:0016023//cytoplasmic membrane-bounded vesicle
Unigene42693_DB	20.47	5.84	2.92	9.74333	0.965131	7.15	5.23	12.53	8.30333	0.455744	13.88	9.35	7.81	10.3467	0.304963	12.5	44.16	17.9	24.8533	0.681464	3.73	22.82	13.4	13.3167	0.716791	PREDICTED: uncharacterized protein LOC100829326 [Brachypodium distachyon]	Oryza punctata cDNA, clone: BBS06C08, expressed in shoot apical meristem of BB genome	Histone H1 OS=Triticum aestivum PE=2 SV=2	Uncharacterized protein conserved in bacteria with the myosin-like domain	histone H1/5	-	-	GO:0005694//chromosome
CL19192.Contig1_DB	8.08	0	14.48	7.52	0.964924	7.19	8.79	4.45	6.81	0.322293	9.25	16.67	25.19	17.0367	0.468186	7.15	5.54	4.78	5.82333	0.207808	6.37	7.21	2.75	5.44333	0.435396	predicted protein [Hordeum vulgare subsp. vulgare]	Hordeum vulgare subsp. vulgare cDNA clone: FLbaf42e02, mRNA sequence	Probable cinnamyl alcohol dehydrogenase 1 OS=Oryza sativa subsp. japonica GN=CAD1 PE=2 SV=1	Zn-dependent alcohol dehydrogenases	cinnamyl-alcohol dehydrogenase [EC:1.1.1.195]	GO:0046685//response to arsenic-containing substance;GO:0042344//indole glucosinolate catabolic process;GO:0015700//arsenite transport;GO:0009697//salicylic acid biosynthetic process;GO:0010363//regulation of plant-type hypersensitive response;GO:0010200//response to chitin;GO:0034976//response to endoplasmic reticulum stress;GO:0031348//negative regulation of defense response;GO:0050832//defense…	GO:0048037//cofactor binding;GO:0005507//copper ion binding;GO:0046870//cadmium ion binding;GO:0071992//phytochelatin transmembrane transporter activity;GO:0000166//nucleotide binding;GO:0016756//glutathione gamma-glutamylcysteinyltransferase activity;GO:0008270//zinc ion binding;GO:0015446//arsenite-transmembrane transporting ATPase activity;GO:0046029//mannitol dehydrogenase activity	GO:0005829//cytosol;GO:0009507//chloroplast
Unigene10434_DB	8.2	0.1	15.21	7.83667	0.964894	1.96	6.78	8.78	5.84	0.600312	12.6	16.19	14.48	14.4233	0.124498	2.18	2.99	5.03	3.4	0.431933	7.58	14.25	1.11	7.64667	0.859231	PREDICTED: DNA topoisomerase 2-like [Brachypodium distachyon]	Triticum aestivum cDNA, clone: WT007_A10, cultivar: Chinese Spring	DNA topoisomerase 2 OS=Arabidopsis thaliana GN=TOP2 PE=2 SV=2	Type IIA topoisomerase (DNA gyrase/topo II, topoisomerase IV), A subunit	DNA topoisomerase II [EC:5.99.1.3]	GO:0008152//metabolic process	GO:0003677//DNA binding;GO:0016853//isomerase activity	-
CL15247.Contig2_DB	6.23	0	11.16	5.79667	0.964797	6.41	4.09	4.38	4.96	0.254855	9.14	14.14	29.62	17.6333	0.605532	4.16	2.43	1.15	2.58	0.585502	18.42	16.47	2.87	12.5867	0.673028	predicted protein [Hordeum vulgare subsp. vulgare] >gi|326526619|dbj|BAK00698.1| predicted protein [Hordeum vulgare subsp. vulgare]	PREDICTED: Brachypodium distachyon stromal cell-derived factor 2-like protein-like (LOC100842359), mRNA	Stromal cell-derived factor 2-like protein OS=Arabidopsis thaliana GN=At2g25110 PE=1 SV=1	Dolichyl-phosphate-mannose--protein O-mannosyl transferase	RNA-binding protein with serine-rich domain 1	GO:0042742//defense response to bacterium;GO:0050832//defense response to fungus	GO:0004169//dolichyl-phosphate-mannose-protein mannosyltransferase activity	GO:0016023//cytoplasmic membrane-bounded vesicle;GO:0016020//membrane;GO:0005783//endoplasmic reticulum
CL11770.Contig1_DB	3.61	0	6.46	3.35667	0.964481	285.46	277.65	294.4	285.837	0.0293222	3.43	11.55	2	5.66	0.910028	10.07	18.18	13.12	13.79	0.297049	2.85	1.16	0.47	1.49333	0.819987	predicted protein [Hordeum vulgare subsp. vulgare]	Triticum aestivum cDNA, clone: SET6_G08, cultivar: Chinese Spring	Vegetative cell wall protein gp1 OS=Chlamydomonas reinhardtii GN=GP1 PE=2 SV=1	Predicted membrane protein/domain	serine/arginine repetitive matrix protein 1	-	-	-
Unigene2645_DB	1.32	2.36	0	1.22667	0.964211	0	1.48	2.74	1.40667	0.97498	19.83	4.35	8.19	10.79	0.747068	0	0	0	0	1	0	0	0	0	1	--	--	--	--	--	-	-	-
CL23245.Contig1_DB	10.54	0.41	20.85	10.6	0.964163	39.19	51.97	44.98	45.38	0.141018	156.16	68.03	158.2	127.463	0.403888	35.54	20.89	11.85	22.76	0.525272	33.02	27.22	6.78	22.34	0.617004	multidomain cystatin [Triticum aestivum] >gi|394848424|gb|AFN42325.1| cysteine proteinase inhibitor [Triticum aestivum x Secale cereale]	Triticum aestivum TaMDC1 mRNA for multidomain cystatin, complete cds	Cysteine proteinase inhibitor 12 OS=Oryza sativa subsp. japonica GN=Os01g0270100 PE=2 SV=1	Translation initiation factor 2 (IF-2; GTPase)	phospholipase D [EC:3.1.4.4]	GO:0010466//negative regulation of peptidase activity;GO:0006952//defense response;GO:0009628//response to abiotic stimulus	GO:0004869//cysteine-type endopeptidase inhibitor activity;GO:0050897//cobalt ion binding	GO:0005576//extracellular region
Unigene1635_DB	20.92	0.42	39.52	20.2867	0.964066	22.03	13.27	16.04	17.1133	0.261641	41.62	31.37	55.31	42.7667	0.280852	12.31	18.93	9.05	13.43	0.374856	27.66	18.91	1.43	16	0.834683	--	--	--	--	--	-	-	-
Unigene5456_DB	6.99	2.35	0.75	3.36333	0.963648	1.64	0.16	3.23	1.67667	0.915703	18.23	11.58	21.66	17.1567	0.298718	2.66	3.56	2.49	2.90333	0.198051	0.73	1.09	0	0.606667	0.915441	putative nuclear protein [Oryza sativa Japonica Group]	--	--	--	--	-	-	-
CL5161.Contig9_DB	16	0.41	30.6	15.67	0.963478	26.14	20.39	19.95	22.16	0.155857	75.39	51.81	71.18	66.1267	0.190181	26.1	14.14	10.71	16.9833	0.475724	53.25	34.3	10.05	32.5333	0.665598	PREDICTED: monodehydroascorbate reductase-like isoform 1 [Brachypodium distachyon]	Hordeum vulgare subsp. vulgare cDNA clone: FLbaf87b08, mRNA sequence	Monodehydroascorbate reductase OS=Solanum lycopersicum GN=AFRR PE=1 SV=1	Uncharacterized NAD(FAD)-dependent dehydrogenases	monodehydroascorbate reductase (NADH) [EC:1.6.5.4]	GO:0009753//response to jasmonic acid stimulus;GO:0022900//electron transport chain;GO:0009414//response to water deprivation;GO:0009651//response to salt stress;GO:0009610//response to symbiotic fungus;GO:0045454//cell redox homeostasis;GO:0043903//regulation of symbiosis, encompassing mutualism through parasitism;GO:0010043//response to zinc ion;GO:0046686//response to cadmium ion	GO:0016656//monodehydroascorbate reductase (NADH) activity;GO:0050660//flavin adenine dinucleotide binding;GO:0015036//disulfide oxidoreductase activity	GO:0005829//cytosol;GO:0009507//chloroplast;GO:0005782//peroxisomal matrix;GO:0005886//plasma membrane;GO:0048046//apoplast
Unigene32461_DB	9.05	0	5.08	4.71	0.963128	9.98	5.43	4.99	6.8	0.406284	9.95	20.49	16.04	15.4933	0.341516	23.03	7.63	7.36	12.6733	0.707797	18.35	14.85	6.17	13.1233	0.477843	Os12g0477600 [Oryza sativa Japonica Group] >gi|113649265|dbj|BAF29777.1| Os12g0477600 [Oryza sativa Japonica Group]	Phyllostachys edulis cDNA clone: bphyst021d09, full insert sequence	--	--	--	-	-	GO:0005739//mitochondrion
CL1444.Contig5_DB	7.56	0	13.44	7	0.962497	3.9	0.04	4.58	2.84	0.86218	21.32	20.7	34.96	25.66	0.314108	4.42	5.35	0	3.25667	0.877717	9.58	6.84	0	5.47333	0.901472	--	PREDICTED: Brachypodium distachyon splicing factor U2af large subunit B-like (LOC100820960), mRNA	Splicing factor U2af large subunit A OS=Triticum aestivum GN=U2AF65A PE=2 SV=1	--	--	-	-	-
CL24414.Contig1_DB	4.22	0	7.5	3.90667	0.962407	2.83	2.29	6.92	4.01333	0.630819	13.08	11.88	8.1	11.02	0.235844	13.13	3.55	3.29	6.65667	0.8424	6.24	4.84	3.43	4.83667	0.29049	PREDICTED: acyl-coenzyme A oxidase 3, peroxisomal-like [Brachypodium distachyon]	PREDICTED: Brachypodium distachyon acyl-coenzyme A oxidase 3, peroxisomal-like (LOC100840647), mRNA	Acyl-coenzyme A oxidase 3, peroxisomal OS=Arabidopsis thaliana GN=ACX3 PE=1 SV=1	Acyl-CoA dehydrogenases	acyl-CoA oxidase [EC:1.3.3.6]	GO:0051791//medium-chain fatty acid metabolic process;GO:0006635//fatty acid beta-oxidation	GO:0050660//flavin adenine dinucleotide binding;GO:0003995//acyl-CoA dehydrogenase activity;GO:0003997//acyl-CoA oxidase activity	GO:0005777//peroxisome
CL14668.Contig3_DB	8.83	15.69	0	8.17333	0.962347	12.78	12.24	9.61	11.5433	0.14692	16.58	25.95	12	18.1767	0.391202	50.04	24.28	58.03	44.1167	0.399791	98.14	45.57	24.91	56.2067	0.671734	phosphate transporter [Hordeum vulgare subsp. vulgare]	Hordeum vulgare subsp. vulgare phosphate transporter 6 (Pht1-6) gene, complete cds	Probable inorganic phosphate transporter 1-8 OS=Oryza sativa subsp. japonica GN=PHT1-8 PE=2 SV=1	Permeases of the major facilitator superfamily	MFS transporter, PHS family, inorganic phosphate transporter	GO:0016036//cellular response to phosphate starvation;GO:0055085//transmembrane transport;GO:0009737//response to abscisic acid stimulus;GO:0006817//phosphate ion transport	GO:0005315//inorganic phosphate transmembrane transporter activity;GO:0015293//symporter activity	GO:0005773//vacuole;GO:0005886//plasma membrane;GO:0016021//integral to membrane;GO:0005634//nucleus
CL4962.Contig1_DB	7.79	0	13.82	7.20333	0.961868	25.62	22.03	5.18	17.61	0.619723	15.95	14.99	29.71	20.2167	0.40736	19.8	14.89	14.26	16.3167	0.185887	37.15	21.76	0.6	19.8367	0.925092	PREDICTED: uncharacterized oxidoreductase At1g06690, chloroplastic-like [Brachypodium distachyon]	Triticum aestivum cDNA, clone: SET4_M23, cultivar: Chinese Spring	Uncharacterized oxidoreductase At1g06690, chloroplastic OS=Arabidopsis thaliana GN=At1g06690 PE=1 SV=1	Predicted oxidoreductases (related to aryl-alcohol dehydrogenases)	RNA polymerase II-associated factor 1	GO:0009072//aromatic amino acid family metabolic process;GO:0006098//pentose-phosphate shunt;GO:0000096//sulfur amino acid metabolic process;GO:0016117//carotenoid biosynthetic process;GO:0006636//unsaturated fatty acid biosynthetic process;GO:0019288//isopentenyl diphosphate biosynthetic process, mevalonate-independent pathway;GO:0006766//vitamin metabolic process;GO:0009902//chloroplast relocat…	GO:0004033//aldo-keto reductase (NADP) activity	GO:0009941//chloroplast envelope;GO:0009505//plant-type cell wall;GO:0009570//chloroplast stroma
CL4853.Contig1_DB	320.21	2.18	578.29	300.227	0.961188	353.72	264.29	149.49	255.833	0.400172	598.2	644.45	920.35	721	0.241587	586.19	239.43	364.07	396.563	0.442927	675.43	476.8	152.95	435.06	0.60619	PREDICTED: alanine aminotransferase 2-like [Brachypodium distachyon]	Hordeum vulgare subsp. vulgare cDNA clone: FLbaf61e13, mRNA sequence	Glutamate--glyoxylate aminotransferase 1 OS=Arabidopsis thaliana GN=GGAT1 PE=1 SV=1	Aspartate/tyrosine/aromatic aminotransferase	glutamate--glyoxylate aminotransferase [EC:2.6.1.4 2.6.1.2 2.6.1.44 2.6.1.-]	GO:0009853//photorespiration	GO:0008453//alanine-glyoxylate transaminase activity;GO:0030170//pyridoxal phosphate binding;GO:0004021//L-alanine:2-oxoglutarate aminotransferase activity;GO:0047958//glycine:2-oxoglutarate aminotransferase activity	GO:0005773//vacuole;GO:0005777//peroxisome;GO:0009570//chloroplast stroma;GO:0016020//membrane;GO:0048046//apoplast
CL29100.Contig1_DB	21.84	0	12.34	11.3933	0.961153	70.68	70.17	55.43	65.4267	0.132379	32.1	37.98	36.01	35.3633	0.0846318	18.34	17.83	11.75	15.9733	0.229532	61.12	36.88	5.54	34.5133	0.807383	predicted protein [Hordeum vulgare subsp. vulgare]	PREDICTED: Brachypodium distachyon uncharacterized LOC100832963 (LOC100832963), mRNA	Pistil-specific extensin-like protein OS=Nicotiana tabacum PE=2 SV=1	Membrane carboxypeptidase (penicillin-binding protein)	phospholipase D [EC:3.1.4.4]	-	-	-
CL27812.Contig1_DB	2.46	4.35	0	2.27	0.960888	6.76	8.2	7.69	7.55	0.0967069	0	0	0	0	1	8.73	7.03	2.47	6.07667	0.532703	11.74	0	20.88	10.8733	0.962625	--	Arabidopsis lyrata subsp. lyrata chlorophyll A-B-binding protein 2 precursor, mRNA	Chlorophyll a-b binding protein 3C, chloroplastic OS=Solanum lycopersicum GN=CAB3C PE=3 SV=1	--	--	-	-	-
Unigene19285_DB	13.11	0	23.14	12.0833	0.96034	17.5	17.09	12.79	15.7933	0.165198	59.62	47.09	63.33	56.68	0.150138	8.86	16.39	4.46	9.90333	0.609193	34.33	22.5	0.94	19.2567	0.879157	--	--	--	--	--	-	-	-
CL14570.Contig2_DB	5.09	0	2.89	2.66	0.959693	33.36	25.47	35.05	31.2933	0.163404	6.42	10.45	15.37	10.7467	0.417094	11.53	9.1	4.02	8.21667	0.466385	7.32	9.69	1.4	6.13667	0.695786	--	Phyllostachys edulis cDNA clone: bphylf054k22, full insert sequence	--	--	--	-	-	-
CL5886.Contig2_DB	3.13	2.24	12.62	5.99667	0.959401	9.24	18.17	5.19	10.8667	0.611147	15.2	29.46	19.97	21.5433	0.33695	14.9	12.29	10.12	12.4367	0.192445	19.6	18.24	9.91	15.9167	0.329603	predicted protein [Hordeum vulgare subsp. vulgare]	Hordeum vulgare subsp. vulgare cDNA clone: FLbaf103i12, mRNA sequence	Reticulon-like protein B1 OS=Arabidopsis thaliana GN=RTNLB1 PE=1 SV=1	--	riboflavin kinase [EC:2.7.1.26]	-	-	GO:0016020//membrane;GO:0005783//endoplasmic reticulum
CL7208.Contig2_DB	9.09	2.8	26.49	12.7933	0.959212	9.83	10.23	1.98	7.34667	0.633208	5.47	1.63	2.05	3.05	0.690582	2.36	4.54	0	2.3	0.987215	6.34	7.69	0	4.67667	0.87797	PREDICTED: MADS-box transcription factor 7-like [Brachypodium distachyon]	PREDICTED: Brachypodium distachyon MADS-box transcription factor 7-like (LOC100840328), mRNA	MADS-box protein SOC1 OS=Arabidopsis thaliana GN=SOC1 PE=1 SV=1	--	MADS-box transcription factor, plant	GO:0006351//transcription, DNA-dependent	GO:0005488//binding	GO:0043231//intracellular membrane-bounded organelle
CL2651.Contig3_DB	2.6	15.69	4.11	7.46667	0.959133	4.61	12.14	11.16	9.30333	0.440055	9.21	17.67	8.99	11.9567	0.413921	2.12	6.14	11.4	6.55333	0.71014	0	12.51	8.97	7.16	0.900617	predicted protein [Hordeum vulgare subsp. vulgare]	PREDICTED: Brachypodium distachyon protein Red-like (LOC100843302), mRNA	--	--	IK cytokine	GO:0008380//RNA splicing	-	GO:0005634//nucleus
Unigene32885_DB	6.17	0	3.51	3.22667	0.959115	31.45	14.97	5.39	17.27	0.763252	1.21	0.54	3.55	1.76667	0.894525	5.28	10.09	4.35	6.57333	0.468684	19.74	20.86	2.35	14.3167	0.724928	PREDICTED: uncharacterized protein LOC100840802 [Brachypodium distachyon]	PREDICTED: Brachypodium distachyon uncharacterized LOC100840802 (LOC100840802), mRNA	--	--	--	-	-	-
Unigene29576_DB	70.86	0.68	38.33	36.6233	0.958982	1.47	24.85	21.28	15.8667	0.793803	188.02	28.26	187.57	134.617	0.684223	12.15	22.92	4.64	13.2367	0.694157	79.07	74.06	1.56	51.5633	0.841229	Membrane coat complex Retromer, subunit VPS5/SNX1, Sorting nexins, and related PX domain-containing proteins (ISS) [Ostreococcus tauri] >gi|116060081|emb|CAL56140.1| Membrane coat complex Retromer, subunit VPS5/SNX1, Sorting nexins, and related PX domain-containing proteins (ISS) [Ostreococcus tauri]	--	--	--	--	-	-	-
CL16494.Contig1_DB	6.62	0	11.63	6.08333	0.958939	3.46	3.48	8.65	5.19667	0.575502	21.89	24.14	34.95	26.9933	0.258653	5.45	3.44	0.9	3.26333	0.698715	4.95	3.31	0.9	3.05333	0.667193	--	--	--	--	--	-	-	-
CL7499.Contig4_DB	2.75	0	4.83	2.52667	0.958865	22.88	20.63	15.61	19.7067	0.188866	5.25	5.22	8.82	6.43	0.321906	2.27	3.12	1.86	2.41667	0.265935	4.21	3.93	0.47	2.87	0.725843	predicted protein [Hordeum vulgare subsp. vulgare]	Triticum aestivum cDNA, clone: WT008_A11, cultivar: Chinese Spring	--	--	--	-	-	-
CL10343.Contig2_DB	0.27	1.95	4.58	2.26667	0.958403	6.99	2.13	1.95	3.69	0.774878	5.18	2.48	0.29	2.65	0.924313	14.1	10.03	12.96	12.3633	0.169823	0.56	1.16	0.83	0.85	0.353529	predicted protein [Hordeum vulgare subsp. vulgare]	Oryza sativa Japonica Group cDNA clone:002-141-F09, full insert sequence	Elongation factor 1-alpha OS=Porphyra yezoensis PE=2 SV=1	Translation elongation factor EF-1alpha (GTPase)	elongation factor 1-alpha	GO:0006414//translational elongation;GO:0006184//GTP catabolic process	GO:0003746//translation elongation factor activity;GO:0003924//GTPase activity;GO:0005525//GTP binding	GO:0005737//cytoplasm
CL25779.Contig2_DB	1.78	0	3.12	1.63333	0.958263	14.46	48.14	35	32.5333	0.521771	8.3	8.07	3.79	6.72	0.377985	10.98	2.89	7.24	7.03667	0.57539	12.05	5.72	0.61	6.12667	0.935391	PREDICTED: NAC domain-containing protein 29-like [Brachypodium distachyon]	Hordeum vulgare subsp. vulgare cDNA clone: FLbaf97a05, mRNA sequence	NAC transcription factor NAM-B1 OS=Hordeum vulgare subsp. spontaneum GN=NAM-B1 PE=4 SV=1	--	--	-	-	-
Unigene25937_DB	2.98	5.22	0	2.73333	0.958071	10.77	36.08	15.45	20.7667	0.648472	29.06	9.38	14.78	17.74	0.573192	3.48	5.63	17.83	8.98	0.861843	2.8	28.26	12.72	14.5933	0.879372	PREDICTED: uncharacterized protein LOC100841572 [Brachypodium distachyon]	PREDICTED: Brachypodium distachyon uncharacterized LOC100841572 (LOC100841572), mRNA	Uncharacterized protein At5g39570 OS=Arabidopsis thaliana GN=At5g39570 PE=1 SV=1	--	--	-	-	GO:0005634//nucleus;GO:0005829//cytosol
Unigene3799_DB	6.79	1.84	1.08	3.23667	0.957976	18.37	86.37	102.57	69.1033	0.646521	6.49	6.61	1.09	4.73	0.666576	3.37	6.62	3.46	4.48333	0.412852	3.48	5.1	1.38	3.32	0.561793	predicted protein [Hordeum vulgare subsp. vulgare]	PREDICTED: Brachypodium distachyon probable salt tolerance-like protein At1g75540-like (LOC100833862), mRNA	Probable salt tolerance-like protein At1g75540 OS=Arabidopsis thaliana GN=At1g75540 PE=1 SV=1	DNA-directed RNA polymerase, beta' subunit/160 kD subunit	DNA-directed RNA polymerase II subunit RPB1 [EC:2.7.7.6]	-	GO:0008270//zinc ion binding;GO:0003677//DNA binding	GO:0005622//intracellular
CL2262.Contig18_DB	12.06	59.16	13.08	28.1	0.957423	26.5	0	32.06	19.52	0.877658	4.77	4.93	5.19	4.96333	0.0427082	14.48	37.21	37.39	29.6933	0.443717	12.23	26.19	61.8	33.4067	0.765142	predicted protein [Hordeum vulgare subsp. vulgare] >gi|326525032|dbj|BAK07786.1| predicted protein [Hordeum vulgare subsp. vulgare]	Oryza sativa (indica cultivar-group) cDNA clone:OSIGCRA128C03, full insert sequence	Probable calcium-binding protein CML10 OS=Oryza sativa subsp. japonica GN=CML10 PE=2 SV=1	Ca2+-binding protein (EF-Hand superfamily)	calcium-binding protein CML	-	GO:0005509//calcium ion binding	GO:0005739//mitochondrion
CL15140.Contig2_DB	2.08	0	3.63	1.90333	0.956972	60.43	71.38	24.78	52.1967	0.466823	1.97	1.36	3.47	2.26667	0.479044	1.48	3.08	0.42	1.66	0.806689	12.95	8.41	1.08	7.48	0.800722	predicted protein [Hordeum vulgare subsp. vulgare]	PREDICTED: Brachypodium distachyon psbP domain-containing protein 6, chloroplastic-like (LOC100845273), mRNA	PsbP domain-containing protein 6, chloroplastic OS=Arabidopsis thaliana GN=PPD6 PE=1 SV=1	--	--	GO:0009965//leaf morphogenesis;GO:0010027//thylakoid membrane organization;GO:0030154//cell differentiation	GO:0005515//protein binding	GO:0009523//photosystem II;GO:0009570//chloroplast stroma;GO:0009543//chloroplast thylakoid lumen
CL1877.Contig3_DB	8.6	0	14.92	7.84	0.955227	11.33	6.99	5.66	7.99333	0.370955	25.31	21.7	31.72	26.2433	0.193374	8.01	6.76	2.68	5.81667	0.47921	12.09	11.81	2.91	8.93667	0.584236	--	--	--	--	--	-	-	-
CL19302.Contig2_DB	8.65	0	15	7.88333	0.955095	10.67	24.04	21.79	18.8333	0.380103	30.09	35.01	32.27	32.4567	0.0759568	14.41	7.41	6.01	9.27667	0.485128	23.08	19.34	2.44	14.9533	0.735423	uncharacterized protein LOC100276758 [Zea mays]	Triticum aestivum cDNA, clone: SET5_F06, cultivar: Chinese Spring	--	--	--	-	-	GO:0016020//membrane
Unigene43223_DB	0	3.38	1.95	1.77667	0.954964	3.53	2.12	1.98	2.54333	0.337093	18.88	14.36	9.66	14.3	0.322398	15.89	12.73	5.72	11.4467	0.454721	1.84	8.04	3.98	4.62	0.681636	PREDICTED: puromycin-sensitive aminopeptidase-like [Brachypodium distachyon]	Triticum aestivum cDNA, clone: SET5_H23, cultivar: Chinese Spring	--	--	puromycin-sensitive aminopeptidase [EC:3.4.11.-]	GO:0006508//proteolysis	GO:0008237//metallopeptidase activity;GO:0008270//zinc ion binding;GO:0004177//aminopeptidase activity	GO:0005886//plasma membrane
CL25892.Contig2_DB	83.92	0.39	147.26	77.19	0.954345	57.95	73.91	35.9	55.92	0.341311	143.33	106.09	133.13	127.517	0.150915	52.64	38.97	11.95	34.52	0.599849	92.34	55.51	12.86	53.57	0.742496	hypothetical protein GUITHDRAFT_143445 [Guillardia theta CCMP2712]	Sorghum bicolor hypothetical protein, mRNA	--	Membrane carboxypeptidase (penicillin-binding protein)	--	-	-	-
Unigene30105_DB	0	4.32	2.5	2.27333	0.954062	4.47	24.41	17.8	15.56	0.652762	0	0	0	0	1	2.89	0	4.89	2.59333	0.947993	4.66	0	5.18	3.28	0.869646	--	--	--	--	--	-	-	-
CL12891.Contig1_DB	12.73	11.66	9.12	11.17	0.165999	1.51	2.88	2.26	2.21667	0.309486	18.97	8.91	9.85	12.5767	0.441826	5.52	7.03	6.28	6.27667	0.120288	5.68	6.48	8.4	6.85333	0.203974	Os02g0759700 [Oryza sativa Japonica Group] >gi|113537714|dbj|BAF10097.1| Os02g0759700 [Oryza sativa Japonica Group]	Triticum aestivum cDNA, clone: WT011_J05, cultivar: Chinese Spring	Transport inhibitor response 1-like protein OS=Arabidopsis thaliana GN=At5g49980 PE=1 SV=1	--	transport inhibitor response 1	GO:0009734//auxin mediated signaling pathway	GO:0000822//inositol hexakisphosphate binding	GO:0005739//mitochondrion
Unigene35382_DB	5.1	3.42	19.77	9.43	0.953766	2.42	5.73	10.6	6.25	0.658355	8.03	16.86	11.89	12.26	0.361061	21.64	17.23	10.15	16.34	0.354741	17.42	14.91	10.56	14.2967	0.242776	predicted protein [Hordeum vulgare subsp. vulgare]	Oryza sativa Japonica Group cDNA, clone: J090025I20, full insert sequence	Fructokinase-2 OS=Oryza sativa subsp. japonica GN=FRK2 PE=1 SV=1	Sugar kinases, ribokinase family	fructokinase [EC:2.7.1.4]	GO:0016310//phosphorylation;GO:0019252//starch biosynthetic process	GO:0005524//ATP binding;GO:0008865//fructokinase activity	-
CL9997.Contig2_DB	0	0.62	1.07	0.563333	0.953691	134.96	302.96	146.17	194.697	0.482423	182.9	73.35	133.13	129.793	0.422604	18.9	24.12	12.73	18.5833	0.306813	1.14	5.94	2.77	3.28333	0.743399	PREDICTED: uncharacterized protein LOC100844536 [Brachypodium distachyon]	Triticum aestivum cDNA, clone: WT009_J24, cultivar: Chinese Spring	Vegetative cell wall protein gp1 OS=Chlamydomonas reinhardtii GN=GP1 PE=2 SV=1	Membrane protein involved in colicin uptake	solute carrier family 39 (zinc transporter), member 1/2/3	-	-	GO:0016023//cytoplasmic membrane-bounded vesicle
CL21.Contig1_DB	5.48	0	9.45	4.97667	0.953462	10.04	5.28	7.49	7.60333	0.313287	14.12	13.62	16.43	14.7233	0.101812	5.8	6.21	3.47	5.16	0.286409	16.09	9.77	3.48	9.78	0.644684	transposon protein, putative, unclassified [Oryza sativa Japonica Group]	--	--	--	--	-	-	-
CL6581.Contig6_DB	7.29	0	12.57	6.62	0.953433	12.05	18.53	8.04	12.8733	0.411179	21.67	15.59	28.78	22.0133	0.299895	21.37	8.32	8.72	12.8033	0.579665	8.69	4.03	3.75	5.49	0.505431	predicted protein [Hordeum vulgare subsp. vulgare] >gi|326518540|dbj|BAJ88299.1| predicted protein [Hordeum vulgare subsp. vulgare] >gi|326529249|dbj|BAK01018.1| predicted protein [Hordeum vulgare subsp. vulgare]	Triticum aestivum cDNA, clone: WT006_J07, cultivar: Chinese Spring	VAMP-like protein YKT61 OS=Arabidopsis thaliana GN=YKT61 PE=2 SV=1	Synaptobrevin/VAMP-like protein	synaptobrevin homolog YKT6	GO:0016192//vesicle-mediated transport;GO:0006334//nucleosome assembly	GO:0003677//DNA binding;GO:0046982//protein heterodimerization activity	GO:0000786//nucleosome;GO:0016021//integral to membrane;GO:0005634//nucleus
Unigene38406_DB	46.01	0.38	81.36	42.5833	0.953392	30.48	15.34	26.38	24.0667	0.325372	72.66	62.67	135.07	90.1333	0.435306	18.97	22.83	21.24	21.0133	0.0923203	83.1	46.15	1.74	43.6633	0.932979	--	--	--	--	--	-	-	-
CL19078.Contig1_DB	25.85	0	15	13.6167	0.953273	6.6	2.3	16.18	8.36	0.849929	12.07	50.64	43.98	35.5633	0.579713	0.84	6.61	6.9	4.78333	0.714586	13.06	2.18	3.48	6.24	0.952236	unknown zinc finger protein [Cyanidioschyzon merolae strain 10D]	--	Formin-like protein 14 OS=Arabidopsis thaliana GN=FH14 PE=3 SV=3	--	E3 ubiquitin-protein ligase synoviolin [EC:6.3.2.19]	-	-	-
Unigene30775_DB	0	2.08	1.21	1.09667	0.952542	58.64	60.09	47.08	55.27	0.128998	8.77	6.43	7.26	7.48667	0.158462	16.95	12.36	9.4	12.9033	0.294824	18.46	12.37	12.01	14.28	0.253814	aldo-keto reductase/ oxidoreductase [Zea mays] >gi|195625056|gb|ACG34358.1| aldo-keto reductase/ oxidoreductase [Zea mays]	Hordeum vulgare subsp. vulgare cDNA clone: FLbaf27m04, mRNA sequence	Uncharacterized oxidoreductase At1g06690, chloroplastic OS=Arabidopsis thaliana GN=At1g06690 PE=1 SV=1	--	RNA-binding protein with serine-rich domain 1	-	-	GO:0044434
CL14327.Contig1_DB	15	0	8.73	7.91	0.952408	25	17.3	11.34	17.88	0.383023	6.59	9.89	17.59	11.3567	0.497044	3.37	11.63	3.01	6.00333	0.812242	22.17	17.96	0	13.3767	0.880206	PREDICTED: GDT1-like protein 5-like isoform 1 [Brachypodium distachyon]	PREDICTED: Brachypodium distachyon GDT1-like protein 5-like, transcript variant 1 (LOC100828112), mRNA	GDT1-like protein 5 OS=Oryza sativa subsp. japonica GN=Os08g0433100 PE=2 SV=1	Predicted membrane protein	--	GO:0080167//response to karrikin	-	GO:0016021//integral to membrane;GO:0009507//chloroplast
CL3428.Contig3_DB	29.98	9.23	4.04	14.4167	0.952077	48.02	55.51	57.22	53.5833	0.0913206	26.66	20.05	27.32	24.6767	0.162922	16.81	10.88	14.71	14.1333	0.212743	16.41	18.02	11.99	15.4733	0.20178	PREDICTED: angio-associated migratory cell protein-like isoform 1 [Brachypodium distachyon]	PREDICTED: Brachypodium distachyon angio-associated migratory cell protein-like (LOC100827252), mRNA	Outer row dynein assembly protein 16 OS=Chlamydomonas reinhardtii GN=ODA16 PE=1 SV=1	FOG: WD40 repeat	ribosome assembly protein SQT1	-	-	-
CL6004.Contig5_DB	3.63	0	6.23	3.28667	0.952077	36.69	51.15	8.84	32.2267	0.667312	4.25	15.86	18.1	12.7367	0.58371	28.96	17.02	13.62	19.8667	0.405526	42.53	19.24	4.08	21.95	0.882356	predicted protein [Hordeum vulgare subsp. vulgare]	Triticum aestivum cDNA, clone: SET4_F09, cultivar: Chinese Spring	PsbP domain-containing protein 3, chloroplastic OS=Arabidopsis thaliana GN=PPD3 PE=1 SV=2	--	RNA-binding protein with serine-rich domain 1	GO:0006098//pentose-phosphate shunt;GO:0010218//response to far red light;GO:0019252//starch biosynthetic process;GO:0010114//response to red light;GO:0009902//chloroplast relocation;GO:0015979//photosynthesis;GO:0000023//maltose metabolic process;GO:0015995//chlorophyll biosynthetic process;GO:0009637//response to blue light;GO:0042793//transcription from plastid promoter;GO:0006364//rRNA proces…	-	GO:0009523//photosystem II;GO:0009543//chloroplast thylakoid lumen;GO:0009535//chloroplast thylakoid membrane
Unigene5070_DB	0	1.85	1.08	0.976667	0.951521	27.56	13.92	17.12	19.5333	0.365174	3.9	5.74	2.16	3.93333	0.455144	3.77	3	1.04	2.60333	0.540677	4.12	2.2	3.19	3.17	0.302888	predicted protein [Hordeum vulgare subsp. vulgare]	PREDICTED: Brachypodium distachyon diacylglycerol kinase iota-like (LOC100839970), mRNA	--	--	diacylglycerol kinase [EC:2.7.1.107]	GO:0007205//protein kinase C-activating G-protein coupled receptor signaling pathway;GO:0016310//phosphorylation	GO:0004143//diacylglycerol kinase activity	GO:0009507//chloroplast
CL474.Contig2_DB	4.98	0	8.53	4.50333	0.951502	7.82	2.02	4.07	4.63667	0.634341	15.01	9	12.96	12.3233	0.247917	0.88	1.51	0.55	0.98	0.497704	3.7	4.08	0.5	2.76	0.71247	predicted protein [Hordeum vulgare subsp. vulgare]	Triticum aestivum cDNA, clone: WT007_N20, cultivar: Chinese Spring	--	--	SCY1-like	GO:0006468//protein phosphorylation;GO:0000910//cytokinesis;GO:0006409//tRNA export from nucleus;GO:0007017//microtubule-based process	GO:0004672//protein kinase activity;GO:0005524//ATP binding;GO:0005515//protein binding;GO:0000049//tRNA binding	GO:0005643//nuclear pore;GO:0005737//cytoplasm
CL8005.Contig7_DB	23.01	1.37	46.01	23.4633	0.951419	59.07	44.69	23.93	42.5633	0.415058	28.76	53.61	74.13	52.1667	0.435516	20.33	45.74	35.54	33.87	0.377533	88.64	65.08	1.6	51.7733	0.869558	predicted protein [Hordeum vulgare subsp. vulgare]	PREDICTED: Brachypodium distachyon uncharacterized LOC100828535 (LOC100828535), mRNA	Proline-rich receptor-like protein kinase PERK10 OS=Arabidopsis thaliana GN=PERK10 PE=1 SV=2	Translation initiation factor 2 (IF-2; GTPase)	phospholipase D [EC:3.1.4.4]	-	-	GO:0009536//plastid
Unigene29883_DB	24.25	0.35	43.36	22.6533	0.951269	30.33	51.96	9.68	30.6567	0.689634	106.6	47.8	130.91	95.1033	0.449312	15.49	16.01	23.5	18.3333	0.244473	32.4	30.64	13.95	25.6633	0.396758	--	--	--	--	--	-	-	-
CL22162.Contig1_DB	5.47	0	9.36	4.94333	0.951215	1.94	10.57	5.3	5.93667	0.732749	14.99	3.62	16.49	11.7	0.601501	3.96	3.44	1.99	3.13	0.326176	10.88	6.52	1.39	6.26333	0.758415	putative SWIM protein [Triticum aestivum]	--	--	--	--	-	-	-
Unigene23120_DB	8.71	0	14.9	7.87	0.951135	9.03	9.19	12.93	10.3833	0.212545	17.29	16.06	23.21	18.8533	0.202764	8.73	10.06	4.43	7.74	0.38019	19.36	15.74	0.56	11.8867	0.839157	--	--	--	--	--	-	-	-
CL11184.Contig2_DB	24.23	0	41.43	21.8867	0.950998	5.8	16.88	32.3	18.3267	0.726215	14.78	43.85	36	31.5433	0.476763	19.21	6.44	7.64	11.0967	0.635499	8.85	8.43	4.05	7.11	0.373888	predicted protein [Hordeum vulgare subsp. vulgare]	PREDICTED: Brachypodium distachyon protein ZINC INDUCED FACILITATOR-LIKE 1-like (LOC100839143), mRNA	Protein ZINC INDUCED FACILITATOR-LIKE 1 OS=Arabidopsis thaliana GN=ZIFL1 PE=2 SV=1	Permeases of the major facilitator superfamily	histone arginine demethylase JMJD6 [EC:1.14.11.-]	GO:0009624//response to nematode;GO:0055069//zinc ion homeostasis;GO:0010043//response to zinc ion;GO:0055085//transmembrane transport;GO:0080167//response to karrikin	-	GO:0009705//plant-type vacuole membrane;GO:0016021//integral to membrane
CL2697.Contig3_DB	6.72	0	11.49	6.07	0.950991	4.32	6.59	6.79	5.9	0.232537	20.87	3.17	23.52	15.8533	0.69788	7.16	2.5	1.86	3.84	0.753374	7.49	3.93	0.37	3.93	0.905852	predicted protein [Hordeum vulgare subsp. vulgare]	PREDICTED: Brachypodium distachyon uncharacterized LOC100821370 (LOC100821370), mRNA	--	Ferredoxin	ferredoxin	GO:0006457//protein folding	GO:0005515//protein binding	GO:0009507//chloroplast
Unigene3770_DB	0	2.93	1.72	1.55	0.949922	11.13	44.63	37.59	31.1167	0.567646	47.61	49.31	39.96	45.6267	0.109159	3.35	0.53	6.63	3.50333	0.871424	6.63	5.24	0.55	4.14	0.769509	--	Triticum aestivum cv. Arina SNP, chromosome 3B, clone Taes_arina_ctg_58637	--	--	--	-	-	-
CL23942.Contig2_DB	1.14	0	1.94	1.02667	0.94963	16.52	20.89	2.36	13.2567	0.730685	1.17	0.53	2.23	1.31	0.655423	1.14	0.67	0.47	0.76	0.452563	3.77	0.98	1.16	1.97	0.79261	PREDICTED: aspartokinase 1, chloroplastic-like [Brachypodium distachyon]	--	--	--	aspartate kinase [EC:2.7.2.4]	-	-	-
CL3931.Contig2_DB	18.04	0.12	31.35	16.5033	0.949602	37.4	34.26	29.97	33.8767	0.110099	21.06	25.04	50.16	32.0867	0.49173	26.25	16.34	13.23	18.6067	0.365434	48.14	24.82	0	24.32	0.989881	PREDICTED: ubiquitin-conjugating enzyme E2 variant 1C-like [Brachypodium distachyon]	Hordeum vulgare subsp. vulgare cDNA clone: FLbaf66l06, mRNA sequence	Ubiquitin-conjugating enzyme E2 variant 1C OS=Arabidopsis thaliana GN=UEV1C PE=1 SV=1	--	ubiquitin-conjugating enzyme E2 variant	GO:0000278//mitotic cell cycle;GO:0006511//ubiquitin-dependent protein catabolic process;GO:0006301//postreplication repair;GO:0006396//RNA processing	GO:0005515//protein binding;GO:0004842//ubiquitin-protein ligase activity	GO:0031372//UBC13-MMS2 complex;GO:0005634//nucleus;GO:0005829//cytosol
CL7693.Contig1_DB	51.36	12.67	9.57	24.5333	0.949085	8.94	22.37	69.24	33.5167	0.944535	27.18	49	7.59	27.9233	0.741853	53.91	23.52	18.42	31.95	0.600567	7.24	16.83	5.91	9.99333	0.596193	predicted protein [Hordeum vulgare subsp. vulgare]	Triticum aestivum clone wlm96.pk033.h5:fis, full insert mRNA sequence	Probable galactinol--sucrose galactosyltransferase 6 OS=Arabidopsis thaliana GN=RFS6 PE=2 SV=2	--	raffinose synthase [EC:2.4.1.82]	GO:0080167//response to karrikin;GO:0008152//metabolic process;GO:0009409//response to cold	GO:0047274//galactinol-sucrose galactosyltransferase activity;GO:0016787//hydrolase activity;GO:0047268//galactinol-raffinose galactosyltransferase activity	GO:0009507//chloroplast
CL5034.Contig2_DB	9.42	0	15.99	8.47	0.948904	6.64	11.78	8.65	9.02333	0.287062	40.57	16.64	39.65	32.2867	0.419932	3.23	1.53	1.6	2.12	0.453738	9.05	10.65	2.67	7.45667	0.566186	--	--	--	--	--	-	-	-
CL6834.Contig3_DB	75.47	0.49	43.01	39.6567	0.948196	36.93	47.74	25.29	36.6533	0.306317	115.31	75.49	122.24	104.347	0.241787	20.82	57.76	20.6	33.06	0.647039	61.92	51.85	18.29	44.02	0.51896	--	Triticum aestivum cDNA, clone: WT007_K04, cultivar: Chinese Spring	--	--	--	-	-	-
CL22166.Contig1_DB	2.85	0	4.82	2.55667	0.947856	1.95	2.73	4.39	3.02333	0.412183	14.23	6.25	12.39	10.9567	0.381378	1.93	3.29	0.79	2.00333	0.624765	5.6	4.01	1.24	3.61667	0.610079	--	--	--	--	--	-	-	-
CL13817.Contig3_DB	1.47	0.62	4.67	2.25333	0.947756	82.9	87.84	46.19	72.31	0.314687	6.08	5.91	2.91	4.96667	0.359024	3.98	4.03	6.55	4.85333	0.302796	7.78	3.67	2.03	4.49333	0.659221	EF-hand calcium bining protein [Triticum aestivum]	PREDICTED: Brachypodium distachyon uncharacterized LOC100840663 (LOC100840663), mRNA	Probable peroxygenase 7 OS=Arabidopsis thaliana GN=PXG7 PE=2 SV=1	--	--	-	-	-
CL11618.Contig1_DB	11.89	0.41	22.19	11.4967	0.947694	16.12	8.75	9.92	11.5967	0.341543	30.26	12.5	23.98	22.2467	0.404824	9.05	6.24	6.52	7.27	0.212912	23.33	23.05	3.27	16.55	0.694965	--	--	--	--	--	-	-	-
CL11861.Contig1_DB	7.22	0	12.17	6.46333	0.946908	27.02	7.81	9.06	14.63	0.734671	13	9.76	31.53	18.0967	0.649062	11.87	17.4	16.32	15.1967	0.192881	32.13	23.64	1.46	19.0767	0.830126	PREDICTED: psbP-like protein 1, chloroplastic-like [Brachypodium distachyon]	PREDICTED: Brachypodium distachyon psbP-like protein 1, chloroplastic-like (LOC100840391), mRNA	PsbP-like protein 1, chloroplastic OS=Arabidopsis thaliana GN=PPL1 PE=1 SV=1	--	photosystem II oxygen-evolving enhancer protein 2	GO:0015979//photosynthesis	GO:0005509//calcium ion binding	GO:0009543//chloroplast thylakoid lumen;GO:0019898//extrinsic to membrane;GO:0009654//oxygen evolving complex
CL15042.Contig2_DB	5.75	0	9.69	5.14667	0.946844	19.06	13.6	7.73	13.4633	0.420864	20.45	9.13	16.54	15.3733	0.37399	15.6	8.39	5.26	9.75	0.543842	19.86	16.63	0	12.1633	0.876145	--	--	--	--	--	-	-	-
CL24644.Contig3_DB	22.21	0	13.19	11.8	0.946615	5.93	5.83	5.26	5.67333	0.0637072	34.92	8.78	22.42	22.04	0.593201	6.52	12.06	8.16	8.91333	0.319274	4.18	10.62	4.4	6.4	0.571294	predicted protein [Hordeum vulgare subsp. vulgare]	Phyllostachys edulis cDNA clone: bphyem207c18, full insert sequence	--	--	RNA-binding protein with serine-rich domain 1	-	-	-
CL6902.Contig1_DB	112.65	29.32	19.89	53.9533	0.946207	297.07	419.68	340.84	352.53	0.176255	42.73	62.56	38.46	47.9167	0.268382	45.17	53.12	117.11	71.8	0.54931	30.22	55.12	20.07	35.1367	0.513277	predicted protein [Hordeum vulgare subsp. vulgare]	PREDICTED: Brachypodium distachyon uncharacterized LOC100846244 (LOC100846244), mRNA	Tetraspanin-8 OS=Arabidopsis thaliana GN=TET8 PE=2 SV=1	DNA-directed RNA polymerase, beta' subunit/160 kD subunit	nuclear pore complex protein Nup62	-	-	GO:0016023//cytoplasmic membrane-bounded vesicle;GO:0016021//integral to membrane;GO:0005886//plasma membrane
CL3918.Contig3_DB	1.16	3.54	10.25	4.98333	0.945903	22.44	16.7	19.76	19.6333	0.146287	1.21	4.29	5.53	3.67667	0.604991	1.45	4.6	3.92	3.32333	0.498776	5.91	5.78	1.03	4.24	0.655826	PREDICTED: protein SPA1-RELATED 3-like [Brachypodium distachyon]	PREDICTED: Brachypodium distachyon protein SPA1-RELATED 3-like (LOC100833269), mRNA	Protein SPA1-RELATED 4 OS=Arabidopsis thaliana GN=SPA4 PE=1 SV=1	FOG: WD40 repeat	E3 ubiquitin-protein ligase RFWD2 [EC:6.3.2.19]	GO:0006468//protein phosphorylation;GO:0006281//DNA repair;GO:0010100//negative regulation of photomorphogenesis;GO:0048608//reproductive structure development	GO:0004672//protein kinase activity;GO:0004871//signal transducer activity;GO:0042802//identical protein binding;GO:0005524//ATP binding	GO:0080008//Cul4-RING ubiquitin ligase complex;GO:0005834//heterotrimeric G-protein complex;GO:0005634//nucleus
CL1137.Contig3_DB	8.41	0	5.01	4.47333	0.945739	4	10.46	4.58	6.34667	0.563136	18.2	20.64	21.46	20.1	0.0843661	13.71	5.4	6.31	8.47333	0.537906	7.97	11.02	4.97	7.98667	0.378761	PREDICTED: peroxisomal multifunctional enzyme type 2-like [Brachypodium distachyon]	Hordeum vulgare subsp. vulgare cDNA clone: FLbaf147p18, mRNA sequence	Protein IQ-DOMAIN 14 OS=Arabidopsis thaliana GN=IQD14 PE=1 SV=1	--	RNA-binding protein with serine-rich domain 1	GO:0007031//peroxisome organization;GO:0046487//glyoxylate metabolic process;GO:0009845//seed germination;GO:0032365//intracellular lipid transport;GO:0006635//fatty acid beta-oxidation;GO:0009686//gibberellin biosynthetic process;GO:0048608//reproductive structure development;GO:0009740//gibberellic acid mediated signaling pathway	GO:0032934//sterol binding;GO:0016491//oxidoreductase activity	GO:0005777//peroxisome;GO:0016023//cytoplasmic membrane-bounded vesicle;GO:0009507//chloroplast
CL23402.Contig1_DB	22.77	0.3	39.77	20.9467	0.945166	61.71	50.16	55.47	55.78	0.103644	69	42.33	85.89	65.74	0.334077	38.46	42.81	16.81	32.6933	0.425966	88.98	74.77	4.03	55.9267	0.813601	hypothetical protein AURANDRAFT_70520 [Aureococcus anophagefferens]	--	Anther-specific proline-rich protein APG (Fragment) OS=Brassica napus GN=APG PE=2 SV=1	--	RNA polymerase II-associated factor 1	-	-	-
CL1197.Contig2_DB	19.77	0.32	34.83	18.3067	0.945091	15.57	19.29	13.64	16.1667	0.177641	37.69	24.84	53.33	38.62	0.369439	11.43	11.22	7.93	10.1933	0.192568	32.79	26.22	1.97	20.3267	0.798616	Os01g0967600 [Oryza sativa Japonica Group] >gi|113535041|dbj|BAF07424.1| Os01g0967600 [Oryza sativa Japonica Group]	--	--	--	--	-	-	-
CL24983.Contig1_DB	5.38	0	3.22	2.86667	0.944424	3.17	1.57	2.89	2.54333	0.335968	10.49	11.76	11.87	11.3733	0.0674353	17.62	5.85	5.31	9.59333	0.725143	18.28	13.44	4.53	12.0833	0.577214	predicted protein [Hordeum vulgare subsp. vulgare]	Hordeum vulgare subsp. vulgare cDNA clone: FLbaf157m02, mRNA sequence	--	--	--	GO:0010207//photosystem II assembly	-	GO:0009570//chloroplast stroma;GO:0005739//mitochondrion
CL13571.Contig1_DB	10.43	0	6.25	5.56	0.944087	9.37	10.9	1.96	7.41	0.645268	6.6	2.95	10.83	6.79333	0.580504	2.78	10.13	9.07	7.32667	0.542271	21.26	12.73	2.29	12.0933	0.78564	predicted protein [Hordeum vulgare subsp. vulgare] >gi|326499692|dbj|BAJ86157.1| predicted protein [Hordeum vulgare subsp. vulgare]	PREDICTED: Brachypodium distachyon uncharacterized LOC100829764 (LOC100829764), mRNA	--	--	--	GO:0010207//photosystem II assembly;GO:0016556//mRNA modification	-	GO:0009507//chloroplast
CL9296.Contig2_DB	14.97	0.08	25.42	13.49	0.944008	12.66	17.85	8.45	12.9867	0.362565	5.78	9.46	25.51	13.5833	0.772374	13.95	6.59	9.84	10.1267	0.364223	31.39	25.6	5.1	20.6967	0.667444	PREDICTED: probable LRR receptor-like serine/threonine-protein kinase At3g47570-like [Brachypodium distachyon]	PREDICTED: Brachypodium distachyon probable LRR receptor-like serine/threonine-protein kinase At3g47570-like (LOC100833931), mRNA	Probable LRR receptor-like serine/threonine-protein kinase At3g47570 OS=Arabidopsis thaliana GN=At3g47570 PE=1 SV=1	Leucine-rich repeat (LRR) protein	LRR receptor-like serine/threonine-protein kinase EFR [EC:2.7.11.1]	-	GO:0004672//protein kinase activity;GO:0000166//nucleotide binding	GO:0016023//cytoplasmic membrane-bounded vesicle
CL17297.Contig1_DB	21.7	0	13.01	11.57	0.943944	4.88	6.79	8.09	6.58667	0.245136	10.18	11.26	18.4	13.28	0.336356	8.44	8.91	5.01	7.45333	0.285644	13.22	9.09	0	7.43667	0.909453	PREDICTED: probable NADPH:quinone oxidoreductase 2-like [Brachypodium distachyon]	PREDICTED: Brachypodium distachyon probable NADPH:quinone oxidoreductase 2-like (LOC100823056), mRNA	Probable NADPH:quinone oxidoreductase 2 OS=Oryza sativa subsp. japonica GN=Os01g0954000 PE=2 SV=1	Predicted flavoprotein	serine/arginine repetitive matrix protein 1	GO:0042742//defense response to bacterium;GO:0009651//response to salt stress;GO:0055114//oxidation-reduction process	GO:0003955//NAD(P)H dehydrogenase (quinone) activity	GO:0005886//plasma membrane;GO:0009570//chloroplast stroma
CL1478.Contig1_DB	10.95	0	18.26	9.73667	0.943882	69.42	132.29	63.12	88.2767	0.433258	31.52	4.2	23.03	19.5833	0.713991	34.11	37.79	10.82	27.5733	0.530405	52.86	47.25	0	33.37	0.870095	PREDICTED: subtilisin-chymotrypsin inhibitor-2A-like [Brachypodium distachyon]	PREDICTED: Brachypodium distachyon subtilisin-chymotrypsin inhibitor-2A-like (LOC100844467), mRNA	Subtilisin-chymotrypsin inhibitor-2A OS=Hordeum vulgare PE=1 SV=2	--	--	GO:0009611//response to wounding	GO:0004867//serine-type endopeptidase inhibitor activity	-
CL23741.Contig2_DB	13.81	4.02	38.31	18.7133	0.943875	11.28	14.41	25.67	17.12	0.442062	44.15	24.38	20.15	29.56	0.433393	14.42	27.01	7.43	16.2867	0.609245	4.82	5.76	1.81	4.13	0.499617	predicted protein [Hordeum vulgare subsp. vulgare]	PREDICTED: Brachypodium distachyon uncharacterized LOC100837489 (LOC100837489), mRNA	Arginine/serine-rich protein 45 OS=Arabidopsis thaliana GN=SR45 PE=1 SV=1	Predicted hydrolase of the metallo-beta-lactamase superfamily	histone arginine demethylase JMJD6 [EC:1.14.11.-]	-	-	GO:0005739//mitochondrion
CL9783.Contig1_DB	3.46	0.62	8.35	4.14333	0.943695	13.09	9.73	10.16	10.9933	0.166324	27.76	21.01	27.9	25.5567	0.154095	10.37	8.72	0	6.36333	0.875676	12.09	8.66	0	6.91667	0.900822	predicted protein [Hordeum vulgare subsp. vulgare]	PREDICTED: Brachypodium distachyon serine/threonine-protein kinase SAPK8-like, transcript variant 1 (LOC100827011), mRNA	Serine/threonine-protein kinase SAPK8 OS=Oryza sativa subsp. japonica GN=SAPK8 PE=2 SV=1	Serine/threonine protein kinase	serine/threonine-protein kinase SRK2 [EC:2.7.11.1]	GO:0009739//response to gibberellin stimulus;GO:0010119//regulation of stomatal movement;GO:0006636//unsaturated fatty acid biosynthetic process;GO:0009414//response to water deprivation;GO:0040007//growth;GO:0009651//response to salt stress;GO:0042742//defense response to bacterium;GO:0019432//triglyceride biosynthetic process;GO:0006468//protein phosphorylation;GO:0005985//sucrose metabolic pro…	GO:0004674//protein serine/threonine kinase activity;GO:0005524//ATP binding	GO:0005829//cytosol;GO:0005634//nucleus
Unigene33663_DB	12.9	0	21.46	11.4533	0.94321	7.46	19.67	25.15	17.4267	0.519655	41.84	10.97	39.92	30.91	0.559534	19.5	10.66	10.12	13.4267	0.392248	35.8	39.49	2.02	25.77	0.801346	hypothetical protein SORBIDRAFT_05g004270 [Sorghum bicolor] >gi|241936211|gb|EES09356.1| hypothetical protein SORBIDRAFT_05g004270 [Sorghum bicolor]	--	--	--	transcription initiation factor TFIID subunit 12	-	-	-
CL11321.Contig2_DB	4.41	0	7.33	3.91333	0.942969	13.22	5.4	8.29	8.97	0.440814	17.05	9.23	11.99	12.7567	0.310894	7.52	12.54	1.82	7.29333	0.73541	26.72	20.63	2.05	16.4667	0.780435	predicted protein [Hordeum vulgare subsp. vulgare]	Triticum aestivum cDNA, clone: WT002_O13, cultivar: Chinese Spring	Fructokinase-2 OS=Oryza sativa subsp. japonica GN=FRK2 PE=1 SV=1	Sugar kinases, ribokinase family	fructokinase [EC:2.7.1.4]	GO:0019252//starch biosynthetic process;GO:0006014//D-ribose metabolic process;GO:0016310//phosphorylation	GO:0005524//ATP binding;GO:0004747//ribokinase activity;GO:0008865//fructokinase activity	GO:0009507//chloroplast
CL18005.Contig4_DB	11.84	0.19	20.69	10.9067	0.94271	6.63	9.77	0.57	5.65667	0.82674	33.12	3.06	39.9	25.36	0.773172	3.31	1.69	1.48	2.16	0.463634	7.56	12.04	0	6.53333	0.931424	--	--	--	--	--	-	-	-
CL300.Contig7_DB	27.02	1.5	52.28	26.9333	0.942702	108.91	145.52	68.54	107.657	0.357668	82.11	34.87	51.85	56.2767	0.425204	24.33	14.59	1.7	13.54	0.838366	44.43	28.63	0	24.3533	0.924786	CONSTANS-like protein CO6 [Hordeum vulgare subsp. vulgare] >gi|21655166|gb|AAL99268.1| CONSTANS-like protein CO6 [Hordeum vulgare subsp. vulgare]	Hordeum vulgare CONSTANS-like protein CO6 (CO6) gene, partial cds	Zinc finger protein CONSTANS-LIKE 4 OS=Arabidopsis thaliana GN=COL4 PE=2 SV=2	--	--	-	GO:0008270//zinc ion binding	GO:0005622//intracellular
Unigene32894_DB	10.08	32.12	4.4	15.5333	0.942652	6.15	4.6	10.52	7.09	0.43299	12.81	21.06	18.45	17.44	0.241784	18.36	31.39	69.41	39.72	0.667796	10.78	10.61	50.73	24.04	0.961496	PREDICTED: trans-cinnamate 4-monooxygenase-like [Brachypodium distachyon]	PREDICTED: Brachypodium distachyon trans-cinnamate 4-monooxygenase-like (LOC100839986), mRNA	Trans-cinnamate 4-monooxygenase OS=Zinnia elegans GN=CYP73A12 PE=2 SV=1	Cytochrome P450	trans-cinnamate 4-monooxygenase [EC:1.14.13.11]	GO:0009555//pollen development;GO:0009611//response to wounding;GO:0009808//lignin metabolic process;GO:0040007//growth;GO:0009416//response to light stimulus;GO:0055114//oxidation-reduction process;GO:0080167//response to karrikin	GO:0016710//trans-cinnamate 4-monooxygenase activity;GO:0009055//electron carrier activity;GO:0005506//iron ion binding;GO:0020037//heme binding	GO:0009505//plant-type cell wall;GO:0005886//plasma membrane;GO:0005783//endoplasmic reticulum
CL1050.Contig2_DB	8.5	0	5.13	4.54333	0.942097	114.85	82.7	26.84	74.7967	0.595402	13.66	16.24	9.75	13.2167	0.247236	19.9	2.14	8.74	10.26	0.874955	17.33	14.66	3.62	11.87	0.61233	MAP KINASE [Avena sativa]	A.sativa Asmap1 mRNA	Mitogen-activated protein kinase 5 OS=Oryza sativa subsp. japonica GN=MPK5 PE=1 SV=1	Serine/threonine protein kinase	extracellular signal-regulated kinase 1/2 [EC:2.7.11.24]	GO:0009611//response to wounding;GO:0010200//response to chitin;GO:0010120//camalexin biosynthetic process;GO:0009617//response to bacterium;GO:0000169//activation of MAPK activity involved in osmosensory signaling pathway;GO:2000038//regulation of stomatal complex development;GO:0009409//response to cold;GO:0006952//defense response;GO:2000037//regulation of stomatal complex patterning;GO:004848…	GO:0004707//MAP kinase activity;GO:0005524//ATP binding	-
Unigene4069_DB	5.47	63.01	24.78	31.0867	0.942007	7.01	11.28	28.34	15.5433	0.7261	2.3	6.11	5.75	4.72	0.445656	3.34	14.13	27.71	15.06	0.810862	10.96	15.56	24.37	16.9633	0.401705	--	Phyllostachys edulis cDNA clone: bphylf032i03, full insert sequence	--	--	--	-	-	-
CL28606.Contig2_DB	3.49	0.86	0.67	1.67333	0.941919	46.83	109.22	50.12	68.7233	0.510885	11.63	9.34	9.75	10.24	0.119249	10.55	3.66	21.43	11.88	0.754154	2.24	1.83	0	1.35667	0.879109	early salt stress and cold acclimation-induced protein 2-3 [Lophopyrum elongatum]	Thinopyrum elongatum early salt stress and cold acclimation-induced protein 2-3 (Esi2) mRNA, complete cds	Early nodulin-like protein 2 OS=Arabidopsis thaliana GN=At4g27520 PE=1 SV=1	ATPases involved in chromosome partitioning	phospholipase D [EC:3.1.4.4]	-	-	-
CL9377.Contig1_DB	10.3	0.63	20.13	10.3533	0.941736	5.73	12.82	5.75	8.1	0.504648	32.8	23.42	43.81	33.3433	0.306084	8.23	5.85	5.55	6.54333	0.224408	12.31	12.3	1.7	8.77	0.698153	PREDICTED: putative nuclear matrix constituent protein 1-like protein-like [Brachypodium distachyon]	Triticum aestivum cDNA, clone: WT008_J09, cultivar: Chinese Spring	Eukaryotic translation initiation factor 3 subunit A OS=Arabidopsis thaliana GN=TIF3A1 PE=1 SV=1	ATPase involved in DNA repair	transcription initiation factor TFIID subunit 1	-	-	GO:0034399//nuclear periphery
CL24587.Contig1_DB	2.78	0	4.6	2.46	0.941722	11.84	4.25	5.06	7.05	0.591204	5.79	3.91	7.99	5.89667	0.346313	12.92	9.81	7.36	10.03	0.277819	9.2	16.19	8.01	11.1333	0.396956	PREDICTED: uracil phosphoribosyltransferase-like [Brachypodium distachyon]	Triticum aestivum cDNA, clone: WT005_C12, cultivar: Chinese Spring	Uracil phosphoribosyltransferase OS=Nicotiana tabacum GN=UPP PE=2 SV=1	Uracil phosphoribosyltransferase	uracil phosphoribosyltransferase [EC:2.4.2.9]	GO:0009116//nucleoside metabolic process;GO:0006223//uracil salvage;GO:0016036//cellular response to phosphate starvation;GO:0032502//developmental process	GO:0004845//uracil phosphoribosyltransferase activity	GO:0005829//cytosol;GO:0009570//chloroplast stroma
CL10311.Contig3_DB	20.64	0	34.15	18.2633	0.941701	26.27	25.39	26.44	26.0333	0.0216488	60.59	53.59	74.98	63.0533	0.17296	40.42	23.05	12.15	25.2067	0.565639	41.39	51.19	7.91	33.4967	0.677501	PREDICTED: obg-like ATPase 1-like [Brachypodium distachyon]	Hordeum vulgare subsp. vulgare cDNA clone: FLbaf3e07, mRNA sequence	--	Predicted GTPase, probable translation factor		GO:0006623//protein targeting to vacuole;GO:0009651//response to salt stress;GO:0006096//glycolysis;GO:0006094//gluconeogenesis;GO:0046686//response to cadmium ion	GO:0005525//GTP binding	GO:0005829//cytosol;GO:0009506//plasmodesma
CL8038.Contig2_DB	49.7	0	30.05	26.5833	0.941594	10.64	3.75	2.32	5.57	0.798669	35.21	7.32	37.89	26.8067	0.631524	6.25	15.37	3.63	8.41667	0.732191	11.37	9.56	0	6.97667	0.875686	hypothetical protein SORBIDRAFT_03g002750 [Sorghum bicolor] >gi|241929151|gb|EES02296.1| hypothetical protein SORBIDRAFT_03g002750 [Sorghum bicolor]	Triticum aestivum cDNA, clone: WT012_J13, cultivar: Chinese Spring	Lachrymatory-factor synthase OS=Allium cepa GN=LFS PE=1 SV=1	Uncharacterized protein conserved in bacteria with the myosin-like domain	serine/arginine repetitive matrix protein 1	-	-	-
CL12320.Contig1_DB	1.24	0	0.75	0.663333	0.941497	16.45	22.09	32.39	23.6433	0.341861	1.36	1.22	0.57	1.05	0.401471	3.08	0.52	1.98	1.86	0.690436	0.91	0.76	1.26	0.976667	0.26271	PREDICTED: thaumatin-like protein 1-like [Brachypodium distachyon]	PREDICTED: Brachypodium distachyon thaumatin-like protein 1-like (LOC100821468), mRNA	Thaumatin-like protein 1 OS=Prunus persica PE=2 SV=1	Predicted molecular chaperone distantly related to HSP70-fold metalloproteases	solute carrier family 39 (zinc transporter), member 1/2/3	-	-	GO:0016023//cytoplasmic membrane-bounded vesicle
CL15260.Contig3_DB	6.97	0	4.22	3.73	0.941217	10.85	10.79	14.66	12.1	0.183242	6.81	3.87	9.34	6.67333	0.410224	19.66	9.54	15.95	15.05	0.340178	0	6.73	8.01	4.91333	0.875767	predicted protein [Hordeum vulgare subsp. vulgare] >gi|326493722|dbj|BAJ85322.1| predicted protein [Hordeum vulgare subsp. vulgare]	PREDICTED: Brachypodium distachyon dihydrolipoyllysine-residue acetyltransferase component of pyruvate dehydrogenase complex-like (LOC100830979), mRNA	Dihydrolipoyllysine-residue acetyltransferase component 3 of pyruvate dehydrogenase complex, mitochondrial OS=Arabidopsis thaliana GN=At1g54220 PE=1 SV=1	Pyruvate/2-oxoglutarate dehydrogenase complex, dihydrolipoamide acyltransferase (E2) component, and related enzymes	pyruvate dehydrogenase E2 component (dihydrolipoamide acetyltransferase) [EC:2.3.1.12]	GO:0008152//metabolic process	GO:0043754//dihydrolipoyllysine-residue (2-methylpropanoyl)transferase activity	GO:0009941//chloroplast envelope;GO:0022626//cytosolic ribosome;GO:0009570//chloroplast stroma;GO:0016020//membrane
CL580.Contig19_DB	2.81	4.64	0	2.48333	0.941148	5.38	11.23	9.01	8.54	0.345806	0	5.32	3.08	2.8	0.953939	6.13	6.57	9.56	7.42	0.251524	12.97	5.31	17.21	11.83	0.509835	boron transporter [Hordeum vulgare] >gi|154551061|gb|ABS83563.1| boron transporter [Hordeum vulgare]	Triticum aestivum boron transporter 2 mRNA, complete cds	Boron transporter 4 OS=Arabidopsis thaliana GN=BOR4 PE=2 SV=1	--	solute carrier family 4 (sodium borate transporter), member 11	GO:0035445//borate transmembrane transport	GO:0005452//inorganic anion exchanger activity;GO:0080139//borate efflux transmembrane transporter activity	GO:0005886//plasma membrane;GO:0016021//integral to membrane;GO:0005739//mitochondrion
Unigene18762_DB	4.67	0	7.7	4.12333	0.940743	5.18	3	0.69	2.95667	0.759407	16.91	19.57	29.71	22.0633	0.306139	6.56	3.89	2.71	4.38667	0.449651	4.05	3.57	2.05	3.22333	0.323918	PREDICTED: expansin-A11-like [Brachypodium distachyon]	Triticum aestivum expansin EXPA8 mRNA, complete cds	Expansin-A11 OS=Oryza sativa subsp. japonica GN=EXPA11 PE=2 SV=2	--	--	GO:0009664//plant-type cell wall organization;GO:0010119//regulation of stomatal movement;GO:0010114//response to red light;GO:0006949//syncytium formation	-	GO:0009505//plant-type cell wall;GO:0016023//cytoplasmic membrane-bounded vesicle;GO:0005576//extracellular region;GO:0016020//membrane
CL6125.Contig2_DB	175.5	6.03	320.6	167.377	0.940646	302.1	194.83	115.99	204.307	0.457235	341.12	453.48	473.7	422.767	0.168952	259.27	102.35	81.8	147.807	0.656773	289.37	249.29	63.86	200.84	0.599029	RecName: Full=Plasma membrane ATPase; AltName: Full=Proton pump >gi|45268533|gb|AAS55889.1| plasma membrane H+-ATPase [Triticum aestivum]	Triticum aestivum cDNA, clone: WT010_E01, cultivar: Chinese Spring	Plasma membrane ATPase OS=Triticum aestivum GN=ha1 PE=2 SV=1	Cation transport ATPase	H+-transporting ATPase [EC:3.6.3.6]	GO:0015992//proton transport;GO:0010119//regulation of stomatal movement;GO:0009414//response to water deprivation;GO:0006754//ATP biosynthetic process;GO:0009737//response to abscisic acid stimulus;GO:0006200//ATP catabolic process	GO:0008553//hydrogen-exporting ATPase activity, phosphorylative mechanism;GO:0046872//metal ion binding;GO:0005524//ATP binding	GO:0005773//vacuole;GO:0016021//integral to membrane;GO:0005886//plasma membrane;GO:0005634//nucleus
CL13501.Contig1_DB	5.42	0	8.93	4.78333	0.94054	2.99	2.61	3.21	2.93667	0.10336	8.82	1.74	21.28	10.6133	0.932098	0.95	0	0.79	0.58	0.876941	4.68	2.48	1.59	2.91667	0.545351	predicted protein [Hordeum vulgare subsp. vulgare]	PREDICTED: Brachypodium distachyon uncharacterized LOC100837943 (LOC100837943), mRNA	--	--	--	-	-	-
Unigene43127_DB	14.66	3.07	5	7.57667	0.819593	1.56	0.88	4.72	2.38667	0.858574	3.35	2.57	1.56	2.49333	0.359944	4.73	15.62	2.14	7.49667	0.954186	8.39	15.36	6.78	10.1767	0.448134	predicted protein [Hordeum vulgare subsp. vulgare]	Sorghum bicolor P-glycoprotein 1 (PGP1) gene, PGP1-Dw3-T allele, complete cds	ABC transporter B family member 1 OS=Arabidopsis thaliana GN=ABCB1 PE=1 SV=1	ABC-type multidrug transport system, ATPase and permease components	ATP-binding cassette, subfamily B (MDR/TAP), member 1	GO:0010048//vernalization response;GO:0010541//acropetal auxin transport;GO:0007155//cell adhesion;GO:0009793//embryo development ending in seed dormancy;GO:0045010//actin nucleation;GO:0009958//positive gravitropism;GO:0009624//response to nematode;GO:0043481//anthocyanin accumulation in tissues in response to UV light;GO:0009640//photomorphogenesis;GO:0010540//basipetal auxin transport;GO:00100…	GO:0015408;GO:0010329//auxin efflux transmembrane transporter activity;GO:0008559//xenobiotic-transporting ATPase activity;GO:0005516//calmodulin binding;GO:0005524//ATP binding	GO:0016021//integral to membrane;GO:0009506//plasmodesma;GO:0005886//plasma membrane
CL4974.Contig1_DB	11.99	0	19.68	10.5567	0.9395	20.96	12.21	10.85	14.6733	0.373924	21.22	26.05	39.76	29.01	0.331538	19.94	9.87	15.17	14.9933	0.335971	21.19	16.59	6.05	14.61	0.531265	predicted protein [Hordeum vulgare subsp. vulgare]	Triticum aestivum cDNA, clone: SET5_D24, cultivar: Chinese Spring	Probable ascorbate-specific transmembrane electron transporter 2 OS=Oryza sativa subsp. japonica GN=Os04g0533500 PE=2 SV=2	DNA-directed RNA polymerase, beta' subunit/160 kD subunit	cytochrome b-561	-	-	GO:0016023//cytoplasmic membrane-bounded vesicle;GO:0016021//integral to membrane
Unigene48153_DB	3.81	0	6.25	3.35333	0.939342	2.08	4.77	3.93	3.59333	0.382998	9.7	5.31	17.23	10.7467	0.560968	4.19	5.77	1.29	3.75	0.605915	25.08	16.35	0.43	13.9533	0.895739	hypothetical protein OsJ_12894 [Oryza sativa Japonica Group]	--	--	--	--	-	-	-
CL2552.Contig1_DB	6.74	0	4.11	3.61667	0.939256	50.3	60	37.08	49.1267	0.23419	19.68	3.78	21.32	14.9267	0.649044	10.33	11.24	3.66	8.41	0.492117	15.3	10.82	2.06	9.39333	0.716924	predicted protein [Hordeum vulgare subsp. vulgare]	PREDICTED: Brachypodium distachyon glutamate decarboxylase-like, transcript variant 1 (LOC100827187), mRNA	Glutamate decarboxylase 1 OS=Arabidopsis thaliana GN=GAD1 PE=1 SV=2	Glutamate decarboxylase and related PLP-dependent proteins	glutamate decarboxylase [EC:4.1.1.15]	GO:0048767//root hair elongation;GO:0015706//nitrate transport;GO:0010359//regulation of anion channel activity;GO:0000041//transition metal ion transport;GO:0006536//glutamate metabolic process;GO:0010167//response to nitrate;GO:0046686//response to cadmium ion	GO:0005516//calmodulin binding;GO:0004351//glutamate decarboxylase activity;GO:0030170//pyridoxal phosphate binding	GO:0005829//cytosol
Unigene30649_DB	10.53	0.36	19.13	10.0067	0.938968	12.35	7.45	9.56	9.78667	0.251143	13.29	18.85	25.91	19.35	0.326865	3.49	6.28	2.87	4.21333	0.431116	14	8.21	0.41	7.54	0.904473	--	--	--	--	--	-	-	-
CL8034.Contig1_DB	135.52	1.75	231.41	122.893	0.938615	230.39	36.73	83.34	116.82	0.865244	156.42	276.89	404.46	279.257	0.444168	84.2	156.15	49.25	96.5333	0.564642	28.87	60.7	0.99	30.1867	0.989734	PREDICTED: BURP domain-containing protein 9-like [Brachypodium distachyon]	Triticum aestivum Wknox1d gene for KN1 homeobox protein, complete cds	BURP domain-containing protein 10 OS=Oryza sativa subsp. japonica GN=BURP10 PE=2 SV=1	--	--	-	-	GO:0016023//cytoplasmic membrane-bounded vesicle
Unigene35195_DB	15.24	0.49	27.5	14.41	0.938523	25.49	15.31	9.56	16.7867	0.480561	27.66	15.44	14.51	19.2033	0.382144	16.11	14.83	1.66	10.8667	0.736091	14.94	18.07	2.22	11.7433	0.714841	--	--	--	--	--	-	-	-
CL1066.Contig2_DB	3.1	0	5.07	2.72333	0.93852	4.72	6.8	7.03	6.18333	0.205794	23.15	18.26	33.5	24.97	0.311626	10.42	3.24	3.23	5.63	0.736814	8.33	6.72	7.25	7.43333	0.110382	PREDICTED: vesicle-associated membrane protein 714-like [Brachypodium distachyon]	PREDICTED: Brachypodium distachyon vesicle-associated membrane protein 714-like (LOC100822138), mRNA	Vesicle-associated membrane protein 714 OS=Arabidopsis thaliana GN=VAMP714 PE=2 SV=1	Synaptobrevin/VAMP-like protein	vesicle-associated membrane protein 7	GO:0009651//response to salt stress;GO:0016192//vesicle-mediated transport	-	GO:0016021//integral to membrane;GO:0005773//vacuole
CL2588.Contig9_DB	44.86	0.75	77.44	41.0167	0.938379	11.08	32.23	24.19	22.5	0.47448	75.58	89.39	87.04	84.0033	0.087959	44.06	23.14	18.8	28.6667	0.471156	51.45	53.91	18.33	41.23	0.481933	predicted protein [Hordeum vulgare subsp. vulgare] >gi|326513706|dbj|BAJ87872.1| predicted protein [Hordeum vulgare subsp. vulgare]	PREDICTED: Brachypodium distachyon uncharacterized LOC100837119 (LOC100837119), mRNA	Vegetative cell wall protein gp1 OS=Chlamydomonas reinhardtii GN=GP1 PE=2 SV=1	Translation initiation factor 2 (IF-2; GTPase)	RNA-binding protein with serine-rich domain 1	-	-	-
CL12912.Contig1_DB	8.25	0.95	2.89	4.03	0.938254	2.75	5.48	7.06	5.09667	0.427813	11.27	16.09	12.43	13.2633	0.189676	6.41	4.78	5.13	5.44	0.157735	8.76	5.2	0	4.65333	0.946743	hypothetical protein SORBIDRAFT_03g047220 [Sorghum bicolor] >gi|241931147|gb|EES04292.1| hypothetical protein SORBIDRAFT_03g047220 [Sorghum bicolor]	Zea mays clone EL01N0422A07.c mRNA sequence	Cellulose synthase-like protein G2 OS=Arabidopsis thaliana GN=CSLG2 PE=2 SV=1	Membrane carboxypeptidase (penicillin-binding protein)	cellulose synthase A [EC:2.4.1.12]	-	GO:0016757//transferase activity, transferring glycosyl groups	GO:0016020//membrane
CL9987.Contig3_DB	6.93	11.31	0	6.08	0.937946	0	0	0	0	1	3.87	3.19	3.82	3.62667	0.104501	5.39	5.19	2.2	4.26	0.41944	12.42	11.03	13.93	12.46	0.116406	predicted protein [Hordeum vulgare subsp. vulgare]	Oryza sativa (indica cultivar-group) cDNA clone:OSIGCSA055C04, full insert sequence	RING-H2 zinc finger protein RHA1a OS=Arabidopsis thaliana GN=RHA1A PE=2 SV=1	ABC-type dipeptide transport system, periplasmic component	nuclear pore complex protein Nup62	-	GO:0008270//zinc ion binding	GO:0016023//cytoplasmic membrane-bounded vesicle
Unigene23438_DB	6.8	0	11.09	5.96333	0.937754	15.34	2.55	5.47	7.78667	0.860744	1.91	3.4	5.59	3.63333	0.509467	8.34	7.33	3.83	6.5	0.364122	22.08	16.14	0	12.74	0.896854	hypothetical protein SORBIDRAFT_06g004290 [Sorghum bicolor] >gi|241937393|gb|EES10538.1| hypothetical protein SORBIDRAFT_06g004290 [Sorghum bicolor]	Triticum aestivum cDNA, clone: WT003_N20, cultivar: Chinese Spring	Primary amine oxidase OS=Arabidopsis thaliana GN=At1g62810 PE=2 SV=1	Cu2+-containing amine oxidase	primary-amine oxidase [EC:1.4.3.21]	GO:0009308//amine metabolic process;GO:0055114//oxidation-reduction process	GO:0008131//primary amine oxidase activity;GO:0005507//copper ion binding;GO:0048038//quinone binding	GO:0005768//endosome;GO:0005773//vacuole;GO:0005794//Golgi apparatus;GO:0016023//cytoplasmic membrane-bounded vesicle;GO:0005576//extracellular region;GO:0005802//trans-Golgi network
Unigene24788_DB	16.48	0.72	30.56	15.92	0.937681	4.34	4.07	10.79	6.4	0.594414	132.61	83.09	109.08	108.26	0.228803	16.92	16.07	4.91	12.6333	0.530509	21.38	28.9	8.2	19.4933	0.537526	--	--	--	--	--	-	-	-
CL25284.Contig3_DB	5.41	0	8.82	4.74333	0.93766	3.29	3.75	1.96	3	0.309857	30.69	13.41	28.78	24.2933	0.389963	2.66	4.18	1.94	2.92667	0.390739	3.67	2.81	0	2.16	0.888612	--	--	--	--	--	-	-	-
Unigene32936_DB	0.88	0	0.54	0.473333	0.937546	340.46	350.01	364.41	351.627	0.034288	13.81	15.58	17.23	15.54	0.110061	5.58	11.25	8.96	8.59667	0.331804	0	1.91	1.58	1.16333	0.877563	predicted protein [Hordeum vulgare subsp. vulgare]	Hordeum vulgare subsp. vulgare mRNA for predicted protein, complete cds, clone: NIASHv2132H22	--	--	--	-	-	-
CL23099.Contig1_DB	3.51	0	5.72	3.07667	0.937546	3.2	3.35	3.07	3.20667	0.0436962	10.35	7.14	12.83	10.1067	0.282269	0.67	1.85	0.83	1.11667	0.573228	4.17	2.91	0.55	2.54333	0.722533	hypothetical protein SORBIDRAFT_04g002890 [Sorghum bicolor] >gi|241931329|gb|EES04474.1| hypothetical protein SORBIDRAFT_04g002890 [Sorghum bicolor]	--	--	--	--	-	-	-
CL12558.Contig3_DB	15.25	1.36	31.24	15.95	0.937448	7.85	6.92	3.14	5.97	0.417852	7.37	9.78	12.05	9.73333	0.240447	12.24	6.62	14.96	11.2733	0.37728	28.59	15.14	14.17	19.3	0.417616	predicted protein [Hordeum vulgare subsp. vulgare]	Hordeum vulgare subsp. vulgare cDNA clone: FLbaf18o17, mRNA sequence	--	Predicted metal-dependent membrane protease		GO:0006508//proteolysis	-	GO:0016020//membrane;GO:0009507//chloroplast
CL9754.Contig4_DB	40.08	0	24.61	21.5633	0.937376	6.17	17.89	20.93	14.9967	0.519701	34.11	16.8	60.76	37.2233	0.594916	17.91	14.71	4.81	12.4767	0.547389	11.17	25.83	1.7	12.9	0.942455	hypothetical protein AURANDRAFT_71291, partial [Aureococcus anophagefferens]	Ferrocalamus rimosivaginus mitochondrion, partial genome	Proline-rich receptor-like protein kinase PERK8 OS=Arabidopsis thaliana GN=PERK8 PE=1 SV=1	Uncharacterized protein conserved in bacteria	pectinesterase [EC:3.1.1.11]	-	-	-
CL20202.Contig3_DB	4.81	0	7.83	4.21333	0.937252	10.55	2.7	7.58	6.94333	0.570841	22.77	23.73	21.61	22.7033	0.0467584	21.28	14.5	8.86	14.88	0.417924	15.96	10.73	2.55	9.74667	0.693454	PREDICTED: uncharacterized protein LOC100845410 [Brachypodium distachyon]	Hordeum vulgare subsp. vulgare cDNA clone: FLbaf110c15, mRNA sequence	Ubiquitin-conjugating enzyme E2 4 OS=Arabidopsis thaliana GN=UBC4 PE=2 SV=2	Ubiquitin-protein ligase	ubiquitin-conjugating enzyme E2 H [EC:6.3.2.19]	GO:0016567//protein ubiquitination	GO:0004842//ubiquitin-protein ligase activity	-
CL8366.Contig3_DB	80.84	17.61	18.04	38.83	0.936965	14.65	13.63	23.15	17.1433	0.304892	29.13	7.56	12.15	16.28	0.697949	32.09	109.82	31.68	57.8633	0.77763	17.71	51.12	13.15	27.3267	0.75865	tonoplast intrinsic protein [Poa pratensis]	Poa pratensis tonoplast intrinsic protein (tip2) mRNA, complete cds	Probable aquaporin TIP2-2 OS=Oryza sativa subsp. japonica GN=TIP2-2 PE=2 SV=1	Glycerol uptake facilitator and related permeases (Major Intrinsic Protein Family)	aquaporin-4	GO:0071918//urea transmembrane transport;GO:0072489//methylammonium transmembrane transport;GO:0006833//water transport	GO:0015204//urea transmembrane transporter activity;GO:0051739//ammonia transmembrane transporter activity;GO:0015200//methylammonium transmembrane transporter activity	GO:0016021//integral to membrane;GO:0009941//chloroplast envelope;GO:0009705//plant-type vacuole membrane;GO:0009505//plant-type cell wall;GO:0000326//protein storage vacuole;GO:0042807//central vacuole;GO:0005886//plasma membrane
CL1174.Contig4_DB	0	6.61	4.07	3.56	0.936624	2.22	3.95	1.72	2.63	0.444932	16.77	0	13.59	10.12	0.880162	2.05	6.03	4.15	4.07667	0.488392	2.67	2.73	0.48	1.96	0.654117	PREDICTED: uncharacterized protein LOC100833804 [Brachypodium distachyon]	Triticum aestivum cDNA, clone: SET6_I12, cultivar: Chinese Spring	Probable histone H2A variant 3 OS=Oryza sativa subsp. japonica GN=Os03g0743400 PE=2 SV=1	Preprotein translocase subunit Sec62	translocation protein SEC62	GO:0015031//protein transport	GO:0008565//protein transporter activity	GO:0016021//integral to membrane;GO:0005886//plasma membrane
CL1092.Contig1_DB	5.25	1.56	14.44	7.08333	0.9364	11.43	11.75	20.04	14.4067	0.338818	6.54	5.7	3.58	5.27333	0.289272	2.1	5.04	3.52	3.55333	0.413776	5.11	3.71	3.66	4.16	0.197862	PREDICTED: cyclin-T1-1-like, partial [Brachypodium distachyon]	PREDICTED: Brachypodium distachyon cyclin-T1-1-like (LOC100832981), partial mRNA	--	--	--	-	-	-
CL15319.Contig1_DB	3.42	0	2.11	1.84333	0.936089	2.53	0	2.94	1.82333	0.873293	19.66	18.34	16.61	18.2033	0.0840278	1.06	2.23	1.45	1.58	0.377047	7.33	3.07	0.87	3.75667	0.874255	jacalin-related lectin 1 [Triticum aestivum]	Triticum aestivum jacalin-related lectin 1 (JRLL1) mRNA, complete cds	Mannose/glucose-specific lectin (Fragment) OS=Parkia platycephala PE=1 SV=1	--	--	-	GO:0005488//binding	-
CL6586.Contig2_DB	19	0	30.79	16.5967	0.936035	10.87	22.48	17.18	16.8433	0.345081	35.41	49.82	35.59	40.2733	0.205301	24.65	6.31	9.14	13.3667	0.738671	38.63	33.52	6.37	26.1733	0.662486	predicted protein [Hordeum vulgare subsp. vulgare]	Lolium perenne ADP-ribosylation factor-like protein mRNA, partial cds	ADP-ribosylation factor 1 OS=Arabidopsis thaliana GN=ARF1 PE=1 SV=2	GTPase SAR1 and related small G proteins	Arf/Sar family, other	GO:0007264//small GTPase mediated signal transduction;GO:0006499//N-terminal protein myristoylation;GO:0046686//response to cadmium ion	GO:0005507//copper ion binding;GO:0016004//phospholipase activator activity;GO:0016787//hydrolase activity;GO:0005525//GTP binding	GO:0005829//cytosol;GO:0005774//vacuolar membrane;GO:0005798//Golgi-associated vesicle;GO:0005886//plasma membrane
Unigene3006_DB	1.56	0.7	4.96	2.40667	0.936013	8.06	8.37	9.28	8.57	0.0739922	15.44	12.96	13.01	13.8033	0.102701	6.29	2.67	4.38	4.44667	0.407254	4	5.88	4.78	4.88667	0.193287	PREDICTED: serine/threonine-protein kinase PBS1-like [Brachypodium distachyon]	PREDICTED: Brachypodium distachyon serine/threonine-protein kinase PBS1-like (LOC100831873), mRNA	Serine/threonine-protein kinase PBS1 OS=Arabidopsis thaliana GN=PBS1 PE=1 SV=1	Serine/threonine protein kinase	serine/threonine-protein kinase PBS1 [EC:2.7.11.1]	GO:0046777//protein autophosphorylation;GO:0009816//defense response to bacterium, incompatible interaction	GO:0005524//ATP binding;GO:0004674//protein serine/threonine kinase activity	-
CL1599.Contig1_DB	0	27.07	16.72	14.5967	0.935785	10.34	18.67	27.33	18.78	0.452371	37.9	40.65	5.01	27.8533	0.711966	48.17	26.32	30.09	34.86	0.335052	31.17	41.97	41.99	38.3767	0.162629	predicted protein [Hordeum vulgare subsp. vulgare]	PREDICTED: Brachypodium distachyon BTB/POZ domain-containing protein At1g55760-like (LOC100830848), mRNA	BTB/POZ domain-containing protein At1g55760 OS=Arabidopsis thaliana GN=At1g55760 PE=2 SV=1	--	speckle-type POZ protein	-	-	-
CL5146.Contig1_DB	20.72	0.25	34.94	18.6367	0.935714	10.13	17.97	9.11	12.4033	0.390845	4.93	5.87	16.02	8.94	0.687858	43.88	24.17	29.09	32.38	0.316819	42.14	30.57	13.57	28.76	0.499678	PREDICTED: GDSL esterase/lipase APG-like [Brachypodium distachyon]	PREDICTED: Brachypodium distachyon GDSL esterase/lipase APG-like (LOC100844526), mRNA	GDSL esterase/lipase APG OS=Arabidopsis thaliana GN=APG PE=1 SV=1	Phospholipase/lecithinase/hemolysin	alpha-L-fucosidase [EC:3.2.1.51]	GO:0006629//lipid metabolic process	GO:0016788//hydrolase activity, acting on ester bonds	GO:0016023//cytoplasmic membrane-bounded vesicle;GO:0048046//apoplast
CL278.Contig2_DB	9.29	0	5.75	5.01333	0.935227	0.53	0	0.56	0.363333	0.867009	20.88	32.86	2.91	18.8833	0.798297	28.98	7.44	8.33	14.9167	0.817028	6.11	4.68	6.14	5.64333	0.147857	hypothetical protein CHLNCDRAFT_140537 [Chlorella variabilis]	--	--	--	RNA-binding protein with serine-rich domain 1	-	-	-
Unigene1019_DB	18.48	1.21	35.8	18.4967	0.935034	91.14	102.84	87.53	93.8367	0.0852898	43.35	53.81	54.72	50.6267	0.1248	34.41	16.06	20.11	23.5267	0.409762	44.13	40.62	14.8	33.1833	0.482678	PREDICTED: ubiquitin-conjugating enzyme E2 28-like [Brachypodium distachyon]	Hordeum vulgare subsp. vulgare cDNA clone: FLbaf24c14, mRNA sequence	Ubiquitin-conjugating enzyme E2-17 kDa OS=Solanum lycopersicum PE=2 SV=1	Ubiquitin-protein ligase	ubiquitin-conjugating enzyme E2 D/E [EC:6.3.2.19]	GO:0051788//response to misfolded protein;GO:0006635//fatty acid beta-oxidation;GO:0043161//proteasomal ubiquitin-dependent protein catabolic process;GO:0006944//cellular membrane fusion;GO:0016558//protein import into peroxisome matrix;GO:0051510//regulation of unidimensional cell growth;GO:0048193//Golgi vesicle transport;GO:0042023//DNA endoreduplication;GO:0016567//protein ubiquitination;GO:0…	GO:0004842//ubiquitin-protein ligase activity;GO:0031625//ubiquitin protein ligase binding;GO:0005524//ATP binding	GO:0005737//cytoplasm;GO:0005886//plasma membrane;GO:0005634//nucleus
CL21429.Contig1_DB	3	0	4.84	2.61333	0.934844	6.51	3.08	1.95	3.84667	0.617342	9.44	9.39	12.02	10.2833	0.146276	13.6	3.81	3.03	6.81333	0.864533	10.58	8.96	0	6.51333	0.874909	predicted protein [Hordeum vulgare subsp. vulgare]	Triticum aestivum cDNA, clone: SET5_G12, cultivar: Chinese Spring	--	--	--	-	-	GO:0009941//chloroplast envelope
Unigene4954_DB	5.18	8.35	0	4.51	0.934618	27.3	30.44	14.14	23.96	0.360938	1.89	3.39	0.4	1.89333	0.789614	4.59	2.89	6.79	4.75667	0.411072	17.44	15.11	8.3	13.6167	0.348798	predicted protein [Hordeum vulgare subsp. vulgare]	Hordeum vulgare WRKY transcription factor 28 (WRKY28) mRNA, partial cds	Probable WRKY transcription factor 53 OS=Arabidopsis thaliana GN=WRKY53 PE=1 SV=1	--	--	-	-	-
CL1682.Contig1_DB	9.34	0	15.05	8.13	0.934516	5.45	11.21	10.3	8.98667	0.344561	18.17	14.79	23.82	18.9267	0.241052	6.9	7.87	4.43	6.4	0.277136	7.57	4.66	2.55	4.92667	0.511624	PREDICTED: putative nuclear matrix constituent protein 1-like protein-like [Brachypodium distachyon]	Triticum aestivum cDNA, clone: WT008_J09, cultivar: Chinese Spring	--	--	--	-	-	-
CL5161.Contig2_DB	17.83	0	28.73	15.52	0.934512	45.33	32.34	20.77	32.8133	0.374447	37.79	50.06	55.68	47.8433	0.191221	33.17	21.41	8.09	20.89	0.600674	57.31	26.07	7.39	30.2567	0.8336	PREDICTED: monodehydroascorbate reductase-like isoform 1 [Brachypodium distachyon]	Hordeum vulgare subsp. vulgare cDNA clone: FLbaf87b08, mRNA sequence	Monodehydroascorbate reductase OS=Solanum lycopersicum GN=AFRR PE=1 SV=1	Uncharacterized NAD(FAD)-dependent dehydrogenases	monodehydroascorbate reductase (NADH) [EC:1.6.5.4]	GO:0009753//response to jasmonic acid stimulus;GO:0022900//electron transport chain;GO:0009414//response to water deprivation;GO:0009651//response to salt stress;GO:0009610//response to symbiotic fungus;GO:0045454//cell redox homeostasis;GO:0043903//regulation of symbiosis, encompassing mutualism through parasitism;GO:0010043//response to zinc ion;GO:0046686//response to cadmium ion	GO:0016656//monodehydroascorbate reductase (NADH) activity;GO:0050660//flavin adenine dinucleotide binding;GO:0015036//disulfide oxidoreductase activity	GO:0005829//cytosol;GO:0009507//chloroplast;GO:0005782//peroxisomal matrix;GO:0005886//plasma membrane;GO:0048046//apoplast
CL1964.Contig2_DB	27.09	0.3	45.33	24.24	0.934401	48.38	48.95	29.32	42.2167	0.264646	78.88	35.62	91.35	68.6167	0.426256	14.51	3.59	9.88	9.32667	0.587669	21.6	24.06	7.83	17.83	0.490587	--	Triticum aestivum clone wl1.pk0003.h12:fis, full insert mRNA sequence	--	--	--	-	-	-
CL179.Contig1_DB	11.67	0	18.76	10.1433	0.933886	15.94	15.71	23.86	18.5033	0.250789	36.92	30.55	26.6	31.3567	0.16606	3.92	0.17	5.22	3.10333	0.844956	15.21	6.16	0.83	7.4	0.982399	PREDICTED: uncharacterized membrane protein C1281.03c-like isoform 1 [Brachypodium distachyon]	PREDICTED: Brachypodium distachyon transmembrane protein 85-like, transcript variant 1 (LOC100824221), mRNA	Formin-like protein 16 OS=Oryza sativa subsp. japonica GN=FH16 PE=2 SV=1	--	RNA-binding protein with serine-rich domain 1	-	-	GO:0005634//nucleus;GO:0005783//endoplasmic reticulum
Unigene37812_DB	4.23	0	6.79	3.67333	0.9335	5.54	1.9	3.91	3.78333	0.48193	12.75	5.4	22.91	13.6867	0.642413	2.82	1.27	1.36	1.81667	0.478941	5.31	6.22	0	3.84333	0.87408	plasmalemma Na+/H+ antiporter [Indosasa sinica]	Indosasa sinica plasmalemma Na+/H+ antiporter (sos1) mRNA, complete cds	Sodium/hydrogen exchanger 7 OS=Arabidopsis thaliana GN=NHX7 PE=1 SV=1	--	--	GO:0006979//response to oxidative stress;GO:0015672//monovalent inorganic cation transport;GO:0030001//metal ion transport	-	GO:0016020//membrane
CL20567.Contig2_DB	2.85	0	4.57	2.47333	0.933221	10.57	4.12	3.47	6.05333	0.648407	11.47	14.09	6.92	10.8267	0.335102	9.29	3.41	4.1	5.6	0.573965	6.23	2.18	1.37	3.26	0.798707	PREDICTED: D-aminoacyl-tRNA deacylase-like [Brachypodium distachyon]	Triticum aestivum cDNA, clone: WT003_L09, cultivar: Chinese Spring	D-aminoacyl-tRNA deacylase OS=Arabidopsis thaliana GN=GEK1 PE=1 SV=2	Uncharacterized protein conserved in archaea	--	GO:0009644//response to high light intensity;GO:0042542//response to hydrogen peroxide;GO:0009636//response to toxic substance	GO:0051499//D-aminoacyl-tRNA deacylase activity	GO:0009507//chloroplast;GO:0005829//cytosol
Unigene38963_DB	2.9	0	4.65	2.51667	0.933211	35.14	48.16	32.23	38.51	0.220277	10.81	11.19	19.05	13.6833	0.339943	14.71	3.79	4.64	7.71333	0.787491	13	23.32	0	12.1067	0.965223	PREDICTED: ras-related protein RABB1c-like [Brachypodium distachyon]	Phyllostachys edulis cDNA clone: bphyst028n10, full insert sequence	Ras-related protein Rab-2-B OS=Zea mays GN=RAB2B PE=2 SV=1	GTPase SAR1 and related small G proteins	Rab family, other	GO:0007264//small GTPase mediated signal transduction;GO:0015031//protein transport	GO:0005525//GTP binding	GO:0005773//vacuole;GO:0033116//endoplasmic reticulum-Golgi intermediate compartment membrane;GO:0005886//plasma membrane
CL13710.Contig2_DB	41.14	9.99	8.32	19.8167	0.932822	99.72	261.27	350.3	237.097	0.53576	116.93	91.8	60.91	89.88	0.312186	25.56	20.38	49.55	31.83	0.488941	21.93	16.46	24.58	20.99	0.197275	PREDICTED: annexin D1-like [Brachypodium distachyon]	Triticum aestivum cDNA, clone: SET6_K04, cultivar: Chinese Spring	Annexin D1 OS=Arabidopsis thaliana GN=ANN1 PE=1 SV=1	Translation initiation factor 2 (IF-2; GTPase)	F-type H+-transporting ATPase subunit g [EC:3.6.3.14]	GO:0009414//response to water deprivation;GO:0009651//response to salt stress;GO:0009409//response to cold;GO:0009408//response to heat;GO:0009639//response to red or far red light	GO:0005509//calcium ion binding;GO:0046914//transition metal ion binding;GO:0005544//calcium-dependent phospholipid binding	GO:0071944//cell periphery;GO:0009507//chloroplast;GO:0016020//membrane
CL29279.Contig2_DB	11.47	0	18.36	9.94333	0.932758	8.72	12.08	12.59	11.13	0.188917	18.85	17.76	16.28	17.63	0.0731663	11.91	8.65	1.88	7.48	0.684002	11.36	13.1	1.88	8.78	0.687765	hypothetical protein AURANDRAFT_70520 [Aureococcus anophagefferens]	--	Proline-rich receptor-like protein kinase PERK10 OS=Arabidopsis thaliana GN=PERK10 PE=1 SV=2	--	RNA-binding protein with serine-rich domain 1	-	-	-
CL9551.Contig4_DB	8	0	5	4.33333	0.932643	7.59	0	5.47	4.35333	0.899604	2.47	19.13	24.52	15.3733	0.747723	9.32	10.78	0	6.7	0.872852	2.73	18.33	8.53	9.86333	0.799426	putative RNA polymerase I, II and III 16.5 kDa subunit [Oryza sativa Japonica Group]	PREDICTED: Brachypodium distachyon DNA-directed RNA polymerases I, II, and III subunit rpabc3-like (LOC100837358), mRNA	--	--	DNA-directed RNA polymerases I, II, and III subunit RPABC3	GO:0006351//transcription, DNA-dependent	GO:0003899//DNA-directed RNA polymerase activity	GO:0005665//DNA-directed RNA polymerase II, core complex;GO:0009536//plastid
Unigene4664_DB	48.82	0	78.11	42.31	0.932636	72.12	42.58	37.44	50.7133	0.369055	68.03	85.66	88.45	80.7133	0.137181	47.87	92.14	34.52	58.1767	0.518438	135.12	125.66	6.67	89.15	0.802986	PREDICTED: histone H2B.3-like [Brachypodium distachyon]	Hordeum vulgare subsp. vulgare cDNA clone: FLbaf25g05, mRNA sequence	Histone H2B.1 OS=Triticum aestivum PE=1 SV=3	Uncharacterized protein conserved in bacteria with the myosin-like domain	histone H2B	GO:0006334//nucleosome assembly	GO:0003677//DNA binding;GO:0046982//protein heterodimerization activity	GO:0000786//nucleosome;GO:0005730//nucleolus;GO:0009507//chloroplast
CL18834.Contig4_DB	8.46	13.53	0	7.33	0.932526	2.62	1.43	0.48	1.51	0.710093	0	13.01	9.49	7.5	0.897256	4.65	7.64	7.04	6.44333	0.245491	15.78	11.6	8.16	11.8467	0.322115	PREDICTED: uncharacterized protein LOC100839041 [Brachypodium distachyon]	Triticum aestivum cDNA, clone: WT013_G20, cultivar: Chinese Spring	--	--	--	-	-	GO:0005739//mitochondrion
CL1072.Contig3_DB	16.29	0.35	27.94	14.86	0.932064	20.21	36.13	14.18	23.5067	0.482428	17.61	18.02	27.16	20.93	0.257966	18.84	14.2	7.9	13.6467	0.402366	19.04	17.35	12.27	16.22	0.217239	predicted protein [Hordeum vulgare subsp. vulgare]	PREDICTED: Brachypodium distachyon uncharacterized LOC100821007 (LOC100821007), mRNA	--	--	--	GO:0006355//regulation of transcription, DNA-dependent;GO:0040007//growth	GO:0003676//nucleic acid binding	GO:0005634//nucleus
CL2760.Contig1_DB	51.88	0	32.53	28.1367	0.931793	43.67	7.57	16.68	22.64	0.829217	10.94	24.44	24	19.7933	0.387523	33.28	16.72	12.91	20.97	0.516435	33.1	50.22	10.05	31.1233	0.647675	AP2/ERF domain protein [Oryza sativa Japonica Group]	Triticum aestivum ethylene-responsive factor-like transcription factor ERFL2a (ERFL2a) mRNA, complete cds	Ethylene-responsive transcription factor 4 OS=Arabidopsis thaliana GN=ERF4 PE=1 SV=1	ABC-type dipeptide transport system, periplasmic component	EREBP-like factor	GO:0006355//regulation of transcription, DNA-dependent	GO:0003700//sequence-specific DNA binding transcription factor activity;GO:0003677//DNA binding	GO:0005634//nucleus
CL990.Contig7_DB	4.22	0	6.73	3.65	0.931785	14.16	6.39	6.1	8.88333	0.514675	5.63	15.85	13.57	11.6833	0.459189	11.68	5.22	3.15	6.68333	0.66573	11.32	6.81	6.42	8.18333	0.332801	predicted protein [Hordeum vulgare subsp. vulgare] >gi|326520732|dbj|BAJ92729.1| predicted protein [Hordeum vulgare subsp. vulgare]	Triticum aestivum cDNA, clone: SET3_K02, cultivar: Chinese Spring	--	Protein chain release factor B	peptidyl-tRNA hydrolase ICT1 [EC:3.1.1.29]	GO:0006415//translational termination	GO:0003747//translation release factor activity	GO:0005739//mitochondrion
Unigene30191_DB	45.35	0	72.17	39.1733	0.931228	33.38	32.41	18.37	28.0533	0.299431	75.43	38.13	76.88	63.48	0.346026	16.6	20.85	11.21	16.22	0.297856	31.68	32.14	4.39	22.7367	0.698886	unknown protein [Bathycoccus prasinos]	--	Lysine-rich arabinogalactan protein 19 OS=Arabidopsis thaliana GN=AGP19 PE=2 SV=2	--	phospholipase D [EC:3.1.4.4]	-	-	-
CL3188.Contig2_DB	0	2.24	1.41	1.21667	0.930777	54.81	62.1	59.18	58.6967	0.062507	1.35	0	2.02	1.12333	0.915934	5.68	9.21	8.78	7.89	0.244101	5.32	5.51	1.99	4.27333	0.46327	predicted protein [Hordeum vulgare subsp. vulgare]	PREDICTED: Brachypodium distachyon 3'-N-debenzoyl-2'-deoxytaxol N-benzoyltransferase-like (LOC100836103), mRNA	3'-N-debenzoyl-2'-deoxytaxol N-benzoyltransferase OS=Taxus canadensis GN=TAX10 PE=1 SV=1	Translation initiation factor 2 (IF-2; GTPase)	omega-hydroxypalmitate O-feruloyl transferase [EC:2.3.1.188]	GO:0018130;GO:0009699//phenylpropanoid biosynthetic process;GO:0006950//response to stress	GO:0016747//transferase activity, transferring acyl groups other than amino-acyl groups	-
CL12633.Contig3_DB	10.5	0.6	19.72	10.2733	0.930761	67.68	112.2	51.5	77.1267	0.407554	66.38	48.03	73.67	62.6933	0.210734	39.63	39.37	19.76	32.92	0.346222	57.27	41.5	7.78	35.5167	0.711827	temperature stress-induced lipocalin [Triticum aestivum]	Triticum aestivum temperature stress-induced lipocalin (Tatil) mRNA, complete cds	Leucine-rich repeat receptor-like serine/threonine-protein kinase At1g17230 OS=Arabidopsis thaliana GN=At1g17230 PE=2 SV=2	Bacterial lipocalin	outer membrane lipoprotein Blc	GO:0042538//hyperosmotic salinity response;GO:0009409//response to cold;GO:0006810//transport;GO:0009408//response to heat;GO:0009416//response to light stimulus	GO:0005215//transporter activity	GO:0005794//Golgi apparatus;GO:0009506//plasmodesma;GO:0005886//plasma membrane;GO:0005774//vacuolar membrane;GO:0005576//extracellular region;GO:0005829//cytosol;GO:0005783//endoplasmic reticulum;GO:0005739//mitochondrion
CL7611.Contig2_DB	9.95	0	6.27	5.40667	0.930493	5.82	5.53	3.39	4.91333	0.27012	11.57	11.38	17.14	13.3633	0.244854	3.76	4.92	3.27	3.98333	0.212728	16.09	7.3	5.28	9.55667	0.60141	PREDICTED: lysosomal Pro-X carboxypeptidase-like [Brachypodium distachyon]	PREDICTED: Brachypodium distachyon lysosomal Pro-X carboxypeptidase-like (LOC100836531), mRNA	--	--	lysosomal Pro-X carboxypeptidase [EC:3.4.16.2]	GO:0006508//proteolysis	GO:0008236//serine-type peptidase activity;GO:0004180//carboxypeptidase activity	GO:0016023//cytoplasmic membrane-bounded vesicle
CL3277.Contig2_DB	16.08	10.14	0	8.74	0.930309	0	3.97	3.05	2.34	0.888056	39	22.49	33.13	31.54	0.265347	20.93	19.75	25.24	21.9733	0.131518	22.71	9.19	5.02	12.3067	0.751435	PREDICTED: uncharacterized protein LOC100839151 [Brachypodium distachyon]	Triticum aestivum cDNA, clone: WT002_O06, cultivar: Chinese Spring	Proline-rich receptor-like protein kinase PERK1 OS=Arabidopsis thaliana GN=PERK1 PE=1 SV=1	ATPases involved in chromosome partitioning	nonsense-mediated mRNA decay protein 3	-	-	GO:0005739//mitochondrion;GO:0009706//chloroplast inner membrane
CL12733.Contig4_DB	11.67	0	7.37	6.34667	0.929924	3.67	4.39	3.57	3.87667	0.115399	16.71	10.57	19.08	15.4533	0.284209	6.61	3.9	3.03	4.51333	0.413696	3.35	7.07	0.83	3.75	0.837112	predicted protein [Hordeum vulgare subsp. vulgare]	Hordeum vulgare subsp. vulgare cDNA clone: FLbaf64f19, mRNA sequence	--	Membrane carboxypeptidase (penicillin-binding protein)	THO complex subunit 5	-	-	GO:0009536//plastid
CL15875.Contig1_DB	9.6	0	15.18	8.26	0.929565	4.7	8.64	1.98	5.10667	0.655726	22.59	17.48	34.38	24.8167	0.349251	4.15	0.93	2.44	2.50667	0.6427	2.94	2.57	0.49	2	0.66036	predicted protein [Hordeum vulgare subsp. vulgare] >gi|326512842|dbj|BAK03328.1| predicted protein [Hordeum vulgare subsp. vulgare]	Hordeum vulgare subsp. vulgare cDNA clone: FLbaf59m03, mRNA sequence	--	--	charged multivesicular body protein 5	GO:0016192//vesicle-mediated transport;GO:0010363//regulation of plant-type hypersensitive response;GO:0035556//intracellular signal transduction;GO:0009867//jasmonic acid mediated signaling pathway;GO:0010200//response to chitin;GO:0006612//protein targeting to membrane;GO:0030968//endoplasmic reticulum unfolded protein response;GO:0009863//salicylic acid mediated signaling pathway;GO:0009738//a…	-	GO:0005737//cytoplasm;GO:0005634//nucleus
CL7445.Contig2_DB	0.95	0	1.5	0.816667	0.929188	281.91	310.74	283.64	292.097	0.0553541	14.44	18.5	18.29	17.0767	0.133857	2.96	6.95	8.64	6.18333	0.471684	0.49	0	0.47	0.32	0.866589	predicted protein [Hordeum vulgare subsp. vulgare]	PREDICTED: Brachypodium distachyon uncharacterized LOC100829714 (LOC100829714), mRNA	Low-temperature-induced 65 kDa protein OS=Arabidopsis thaliana GN=LTI65 PE=2 SV=2	Membrane carboxypeptidase (penicillin-binding protein)	serine/arginine repetitive matrix protein 1	-	-	-
CL4420.Contig3_DB	2.84	0	4.48	2.44	0.928946	0.46	3.72	1.46	1.88	0.888346	12.62	3.77	16.17	10.8533	0.588389	2.34	0.92	0.96	1.40667	0.57479	3.37	3.04	3.38	3.26333	0.0592881	PREDICTED: disease resistance protein RPM1-like [Brachypodium distachyon]	PREDICTED: Brachypodium distachyon disease resistance protein RPM1-like (LOC100831430), miscRNA	Disease resistance RPP8-like protein 3 OS=Arabidopsis thaliana GN=RPP8L3 PE=2 SV=1	--	disease resistance protein RPM1	GO:0006952//defense response	GO:0043531//ADP binding	GO:0016023//cytoplasmic membrane-bounded vesicle
Unigene33149_DB	1.64	0	1.04	0.893333	0.928857	0	0	0	0	1	3.72	23.27	8.12	11.7033	0.876312	9.72	1.28	3.98	4.99333	0.863207	4.05	2.1	7.35	4.5	0.589727	predicted protein [Hordeum vulgare subsp. vulgare]	--	--	--	--	-	-	-
CL2290.Contig2_DB	8.48	1.75	2.05	4.09333	0.928809	45.71	11.46	7.74	21.6367	0.967382	10.52	8.08	10.46	9.68667	0.143676	12.34	20.1	20.26	17.5667	0.257712	20.44	22.91	42.61	28.6533	0.424026	predicted protein [Hordeum vulgare subsp. vulgare]	Hordeum vulgare subsp. vulgare cDNA clone: FLbaf3i01, mRNA sequence	Phenylalanine ammonia-lyase OS=Triticum aestivum GN=PAL PE=3 SV=1	Histidine ammonia-lyase	phenylalanine ammonia-lyase [EC:4.3.1.24]	GO:0009800//cinnamic acid biosynthetic process;GO:0006559//L-phenylalanine catabolic process	GO:0045548//phenylalanine ammonia-lyase activity	GO:0005737//cytoplasm
CL19012.Contig1_DB	1.88	0	2.96	1.61333	0.928456	35.45	45.74	21.27	34.1533	0.359743	15.59	10.39	11.85	12.61	0.212689	7.51	3.25	4.5	5.08667	0.430489	10.29	8.34	1.49	6.70667	0.689132	predicted protein [Hordeum vulgare subsp. vulgare]	Zea mays full-length cDNA clone ZM_BFc0076A07 mRNA, complete cds	Probable protein phosphatase 2C 38 OS=Oryza sativa subsp. japonica GN=Os04g0321800 PE=2 SV=2	Serine/threonine protein phosphatase	protein kinase A [EC:2.7.11.11]	GO:0008152//metabolic process	GO:0004721//phosphoprotein phosphatase activity;GO:0046872//metal ion binding	GO:0005634//nucleus
CL547.Contig4_DB	9.01	0	5.73	4.91333	0.928123	10.04	8.75	4.23	7.67333	0.397607	12.11	12.09	16.09	13.43	0.17153	8.67	3.73	2.84	5.08	0.618251	6.72	7.48	0.67	4.95667	0.752877	PREDICTED: probable UDP-arabinopyranose mutase 2-like [Brachypodium distachyon]	Triticum aestivum mRNA for amylogenin	Probable UDP-arabinopyranose mutase 2 OS=Oryza sativa subsp. japonica GN=UAM2 PE=1 SV=1	--	reversibly glycosylated polypeptide / UDP-arabinopyranose mutase [EC:2.4.1.- 5.4.99.30]	GO:0030244//cellulose biosynthetic process;GO:0009651//response to salt stress	GO:0052691//UDP-arabinopyranose mutase activity;GO:0005515//protein binding;GO:0016740//transferase activity	GO:0005794//Golgi apparatus
Unigene36278_DB	15.74	0	24.73	13.49	0.927916	25.26	13.4	10.69	16.45	0.471068	24.94	26.76	32.55	28.0833	0.141502	12.36	9.36	6.26	9.32667	0.327034	22	16.07	0.78	12.95	0.845455	--	--	--	--	--	-	-	-
Unigene40716_DB	1.84	0	2.89	1.57667	0.927834	7.59	9.32	0.95	5.95333	0.742191	12.79	9.49	11.78	11.3533	0.148931	6.75	9.45	17.72	11.3067	0.505527	4.61	1.96	4.21	3.59333	0.397563	--	--	--	--	--	-	-	-
CL14604.Contig2_DB	4.92	6.05	24.41	11.7933	0.927723	0.88	5.54	2.31	2.91	0.820356	14.81	14.79	15.5	15.0333	0.0268915	2.21	8.72	1.82	4.25	0.91201	5.94	5.28	1.37	4.19667	0.588588	--	--	--	--	--	-	-	-
Unigene160_DB	9.48	0.56	17.69	9.24333	0.926879	6.32	4.69	6.67	5.89333	0.179306	24.25	15.12	22.86	20.7433	0.237151	3.03	4.75	1.89	3.22333	0.446671	7.3	12.21	1.29	6.93333	0.788831	hypothetical protein SORBIDRAFT_10g007490 [Sorghum bicolor] >gi|241916282|gb|EER89426.1| hypothetical protein SORBIDRAFT_10g007490 [Sorghum bicolor]	--	--	--	--	-	-	-
Unigene17060_DB	22.93	0	35.85	19.5933	0.926663	12.72	13.09	13.99	13.2667	0.0492341	32.94	36.63	31.27	33.6133	0.0815958	2.4	6.3	5.59	4.76333	0.436095	15.9	22.54	2.3	13.58	0.759758	--	--	--	--	--	-	-	-
CL25109.Contig2_DB	47.25	0	73.86	40.37	0.926618	18.06	22.66	10.35	17.0233	0.365389	31.59	39.93	59.04	43.52	0.323362	14.39	15.79	26.2	18.7933	0.343337	37.27	20.29	0	19.1867	0.972523	PREDICTED: formin-like protein 20-like [Fragaria vesca subsp. vesca]	--	Vegetative cell wall protein gp1 OS=Chlamydomonas reinhardtii GN=GP1 PE=2 SV=1	--	splicing factor 3A subunit 1	-	-	-
CL25051.Contig1_DB	6.33	0	9.88	5.40333	0.926236	9.82	9.49	13.12	10.81	0.18569	35.51	26.59	44.9	35.6667	0.25671	13.65	7.53	6.4	9.19333	0.424299	17.9	17.13	0.51	11.8467	0.82938	PREDICTED: uncharacterized protein LOC100825757 [Brachypodium distachyon]	PREDICTED: Brachypodium distachyon uncharacterized LOC100825757 (LOC100825757), mRNA	--	--	--	GO:0006886//intracellular protein transport	-	GO:0016023//cytoplasmic membrane-bounded vesicle;GO:0016021//integral to membrane;GO:0005783//endoplasmic reticulum
Unigene34373_DB	55.1	0.17	34.65	29.9733	0.926224	88.61	36.38	15.66	46.8833	0.801822	99.07	37.01	101.34	79.14	0.46125	43.03	24.69	2.33	23.35	0.872936	65.84	62.75	0	42.8633	0.866775	RNA-dependent RNA polymerase [Pyrus pyrifolia]	--	--	--	--	-	-	-
CL253.Contig2_DB	7.52	0.43	3.56	3.83667	0.926087	57.27	46.49	25.02	42.9267	0.382458	12.35	6.81	13.35	10.8367	0.325087	3.8	2.39	4.93	3.70667	0.343319	9.52	10.55	0.9	6.99	0.758109	hypothetical protein OsI_05046 [Oryza sativa Indica Group]	Triticum aestivum cDNA, clone: SET2_H16, cultivar: Chinese Spring	--	--	--	-	-	-
CL12481.Contig2_DB	2.27	0	3.54	1.93667	0.926017	4.32	5.1	3.53	4.31667	0.181855	8.56	7.54	20.09	12.0633	0.577782	1.38	1.1	2.29	1.59	0.391304	5.63	1.21	2.34	3.06	0.750418	--	--	--	--	--	-	-	-
CL1044.Contig3_DB	2.39	1.07	7.44	3.63333	0.925345	2.27	6.7	2.48	3.81667	0.654824	9	6.59	16.13	10.5733	0.469179	4.35	5.76	6.03	5.38	0.167688	7.1	5.08	1.23	4.47	0.667151	--	--	--	--	--	-	-	-
CL25109.Contig5_DB	58.07	0.73	94.55	51.1167	0.925235	20.49	17.81	25.97	21.4233	0.194148	53	47.97	76.07	59.0133	0.25391	4.88	31.39	9.36	15.21	0.932952	45.72	15.96	5.09	22.2567	0.945072	PREDICTED: formin-like protein 20-like [Fragaria vesca subsp. vesca]	--	Vegetative cell wall protein gp1 OS=Chlamydomonas reinhardtii GN=GP1 PE=2 SV=1	--	splicing factor 3A subunit 1	-	-	-
CL26375.Contig7_DB	20.97	0	13.49	11.4867	0.925209	9.75	0	6.39	5.38	0.920604	17.49	0	26.56	14.6833	0.919451	9.85	5.66	0	5.17	0.956141	0	0	0	0	1	NBS-LRR disease resistance protein homologue [Hordeum vulgare]	Triticum aestivum cultivar Glenlea clone 567-7 Lr1-like protein gene, complete cds	Clathrin interactor EPSIN 2 OS=Arabidopsis thaliana GN=EPSIN2 PE=1 SV=1	--	epsin	GO:0006952//defense response	GO:0043531//ADP binding	-
CL16424.Contig3_DB	11.4	13.35	8.34	11.03	0.228958	1.36	5.41	3.01	3.26	0.624706	8.26	12.11	7.72	9.36333	0.255674	3.84	4.73	6.64	5.07	0.282175	1.48	3.48	5.22	3.39333	0.551524	predicted protein [Hordeum vulgare subsp. vulgare]	PREDICTED: Brachypodium distachyon uncharacterized LOC100828330 (LOC100828330), mRNA	Telomere repeat-binding factor 1 OS=Arabidopsis thaliana GN=TRB1 PE=1 SV=1	--	myb proto-oncogene protein, plant	GO:0009753//response to jasmonic acid stimulus;GO:0009739//response to gibberellin stimulus;GO:0009651//response to salt stress;GO:0009751//response to salicylic acid stimulus;GO:0009733//response to auxin stimulus;GO:0009737//response to abscisic acid stimulus;GO:0006334//nucleosome assembly;GO:0009723//response to ethylene stimulus;GO:0046686//response to cadmium ion	GO:0003691//double-stranded telomeric DNA binding;GO:0043047//single-stranded telomeric DNA binding;GO:0042803//protein homodimerization activity;GO:0003682//chromatin binding	GO:0000786//nucleosome;GO:0005634//nucleus;GO:0005886//plasma membrane
CL5276.Contig3_DB	7.67	4.94	0	4.20333	0.924909	1.44	0.03	2.11	1.19333	0.889703	11.86	10.75	7.45	10.02	0.228926	1.21	4.32	1.76	2.43	0.683016	2.82	4.13	3.04	3.33	0.21066	uncharacterized protein LOC100501738 precursor [Zea mays]	--	Vegetative cell wall protein gp1 OS=Chlamydomonas reinhardtii GN=GP1 PE=2 SV=1	ATPases involved in chromosome partitioning	phospholipase D [EC:3.1.4.4]	-	-	-
Unigene359_DB	2.29	0.28	0.81	1.12667	0.924626	29.77	28.51	14.13	24.1367	0.359987	0.96	2.91	1.5	1.79	0.562473	1.3	0.19	0.59	0.693333	0.81082	4.41	3.87	1.95	3.41	0.379151	PREDICTED: diacylglycerol kinase iota-like [Brachypodium distachyon]	PREDICTED: Brachypodium distachyon diacylglycerol kinase iota-like (LOC100839970), mRNA	Diacylglycerol kinase 1 OS=Arabidopsis thaliana GN=DGK1 PE=1 SV=2	--	diacylglycerol kinase [EC:2.7.1.107]	GO:0007205//protein kinase C-activating G-protein coupled receptor signaling pathway;GO:0016310//phosphorylation	GO:0004143//diacylglycerol kinase activity	GO:0009507//chloroplast
Unigene2966_DB	2.96	0	4.59	2.51667	0.924593	5.56	6.63	12.29	8.16	0.443196	20.33	14.55	30.44	21.7733	0.369384	3.56	1.42	8.94	4.64	0.83504	15.95	12.54	0	9.49667	0.88444	Os04g0469500 [Oryza sativa Japonica Group] >gi|113564616|dbj|BAF14959.1| Os04g0469500, partial [Oryza sativa Japonica Group]	--	Vegetative cell wall protein gp1 OS=Chlamydomonas reinhardtii GN=GP1 PE=2 SV=1	--	6-phosphofructokinase [EC:2.7.1.11]	-	-	-
CL29158.Contig2_DB	34.03	0.33	54.69	29.6833	0.924405	27.76	19.97	11.58	19.77	0.4093	48.89	38.09	75.82	54.2667	0.358068	13.01	14.12	7.74	11.6233	0.293251	18.9	22.93	3.69	15.1733	0.668735	--	--	--	--	--	-	-	-
CL3197.Contig1_DB	9.76	0	6.3	5.35333	0.924356	18.92	7.56	7.1	11.1933	0.598163	83.76	42.96	42.36	56.36	0.421061	26.46	30.26	24.57	27.0967	0.106948	21.85	34.62	1.75	19.4067	0.853864	proline-rich protein [Triticum aestivum]	Triticum aestivum cultivar Bainong proline-rich protein mRNA, complete cds	Anther-specific proline-rich protein APG (Fragment) OS=Brassica napus GN=APG PE=2 SV=1	Endoglucanase	phospholipase D [EC:3.1.4.4]	-	-	GO:0016023//cytoplasmic membrane-bounded vesicle;GO:0016020//membrane
CL9914.Contig1_DB	1.24	0	1.92	1.05333	0.924224	4.77	2.83	4.97	4.19	0.282108	16.44	12.65	10.34	13.1433	0.234322	0.69	1.03	0.91	0.876667	0.196692	2.39	4.68	0.57	2.54667	0.808694	predicted protein [Hordeum vulgare subsp. vulgare]	Triticum aestivum cDNA, clone: WT009_P24, cultivar: Chinese Spring	Cytochrome P450 86B1 OS=Arabidopsis thaliana GN=CYP86B1 PE=2 SV=1	--	cytochrome P450, family 86, subfamily B, polypeptide 1 (fatty acid omega-hydroxylase) [EC:1.14.-.-]	-	GO:0005488//binding	-
CL3476.Contig2_DB	2.75	0	4.25	2.33333	0.923751	8.52	10.71	18.61	12.6133	0.420781	0	0	0	0	1	2.58	2.66	0	1.74667	0.866328	1.46	4.58	1.67	2.57	0.678551	putative calcium-dependent protein kinase family protein isoform 1 [Zea mays] >gi|413948622|gb|AFW81271.1| putative calcium-dependent protein kinase family protein isoform 2 [Zea mays]	PREDICTED: Brachypodium distachyon calcium-dependent protein kinase 3-like, transcript variant 3 (LOC100828288), mRNA	Calcium-dependent protein kinase 3 OS=Arabidopsis thaliana GN=CPK3 PE=1 SV=1	--	calcium-dependent protein kinase [EC:2.7.11.1]	GO:0006468//protein phosphorylation;GO:0009651//response to salt stress;GO:0010359//regulation of anion channel activity;GO:0010119//regulation of stomatal movement;GO:0009738//abscisic acid mediated signaling pathway	GO:0004674//protein serine/threonine kinase activity;GO:0005509//calcium ion binding;GO:0005524//ATP binding	GO:0005773//vacuole;GO:0005886//plasma membrane
CL3656.Contig1_DB	7.06	0	4.57	3.87667	0.923655	8.43	5.84	5.55	6.60667	0.240015	12.78	10.93	20.06	14.59	0.330817	3.74	5.18	1.96	3.62667	0.444758	7.69	6.2	1.2	5.03	0.675848	PREDICTED: uncharacterized protein LOC100821209 [Brachypodium distachyon]	PREDICTED: Brachypodium distachyon uncharacterized LOC100821209 (LOC100821209), mRNA	Formin-like protein 20 OS=Arabidopsis thaliana GN=FH20 PE=2 SV=3	Trypsin-like serine proteases, typically periplasmic, contain C-terminal PDZ domain	[EC:3.4.21.-]	-	-	-
Unigene4887_DB	1.9	1.23	0	1.04333	0.923632	22.25	15.61	16.8	18.22	0.194316	0.69	0.94	2.93	1.52	0.807551	3.71	4.24	9.7	5.88333	0.563615	0	0.88	0.55	0.476667	0.932643	F-box domain containing protein, expressed [Triticum aestivum]	Triticum aestivum cDNA, clone: WT008_I21, cultivar: Chinese Spring	Ethylene-responsive transcription factor ERF110 OS=Arabidopsis thaliana GN=ERF110 PE=2 SV=2	Membrane carboxypeptidase (penicillin-binding protein)	EREBP-like factor	GO:0006351//transcription, DNA-dependent	-	-
CL1407.Contig5_DB	0.71	0	0.46	0.39	0.923433	17.94	18.22	7.37	14.51	0.426258	0	0	0	0	1	0.69	1.29	0	0.66	0.978065	1.02	0.99	0	0.67	0.866315	PREDICTED: serine carboxypeptidase 1-like [Brachypodium distachyon]	PREDICTED: Brachypodium distachyon serine carboxypeptidase 1-like (LOC100843718), mRNA	Serine carboxypeptidase 1 OS=Hordeum vulgare GN=CBP1 PE=1 SV=4	Carboxypeptidase C (cathepsin A)	cathepsin A (carboxypeptidase C) [EC:3.4.16.5]	GO:0006508//proteolysis	GO:0004185//serine-type carboxypeptidase activity	GO:0005773//vacuole
Unigene1833_DB	11.76	1.41	24.64	12.6033	0.923402	18.92	28.21	13.79	20.3067	0.359947	41.64	23.77	29.6	31.67	0.287751	10.57	16.73	13.51	13.6033	0.226493	18.94	17.58	2.41	12.9767	0.707133	--	Hordeum vulgare subsp. vulgare cDNA clone: FLbaf54m10, mRNA sequence	--	--	--	-	-	-
CL145.Contig5_DB	6.79	0.01	4.36	3.72	0.92339	1.5	3.08	0.7	1.76	0.688134	3.1	15.97	17.34	12.1367	0.647287	6.41	5.76	4.05	5.40667	0.225468	8.71	4.63	0	4.44667	0.980036	PREDICTED: probable glutathione S-transferase GSTU6-like [Brachypodium distachyon]	Triticum aestivum cDNA, clone: WT006_D05, cultivar: Chinese Spring	Probable glutathione S-transferase GSTU6 OS=Oryza sativa subsp. japonica GN=GSTU6 PE=2 SV=2	Glutathione S-transferase	glutathione S-transferase [EC:2.5.1.18]	GO:0009628//response to abiotic stimulus;GO:0009791//post-embryonic development;GO:0042221//response to chemical stimulus	GO:0004364//glutathione transferase activity	GO:0005737//cytoplasm
CL15557.Contig2_DB	9.13	0	14.06	7.73	0.92287	23.75	31.73	17.09	24.19	0.303014	35.23	46.16	40.82	40.7367	0.134166	40.09	24.34	12.02	25.4833	0.552121	24.65	18.86	6.88	16.7967	0.539566	proteasome [Brachypodium sylvaticum]	PREDICTED: Brachypodium distachyon proteasome subunit beta type-6-like (LOC100830544), mRNA	Proteasome subunit beta type-6 OS=Arabidopsis thaliana GN=PBA1 PE=1 SV=2	20S proteasome, alpha and beta subunits	20S proteasome subunit beta 1 [EC:3.4.25.1]	GO:0051788//response to misfolded protein;GO:0006635//fatty acid beta-oxidation;GO:0006833//water transport;GO:0043161//proteasomal ubiquitin-dependent protein catabolic process;GO:0010363//regulation of plant-type hypersensitive response;GO:0009651//response to salt stress;GO:0009407//toxin catabolic process;GO:0080129//proteasome core complex assembly;GO:0006972//hyperosmotic response;GO:000703…	GO:0004298//threonine-type endopeptidase activity	GO:0005774//vacuolar membrane;GO:0005839//proteasome core complex;GO:0005829//cytosol;GO:0005886//plasma membrane;GO:0005634//nucleus
CL8752.Contig1_DB	45.74	10.97	9.74	22.15	0.922745	3042.28	4279.54	3813.31	3711.71	0.168347	137.7	132.43	97.83	122.653	0.176583	101.43	231.95	197.22	176.867	0.382201	10.2	11.48	16.54	12.74	0.263152	dehydrin [Triticum durum]	Triticum aestivum cDNA, clone: SET5_H17, cultivar: Chinese Spring	Late embryogenesis abundant protein Lea14-A OS=Gossypium hirsutum GN=LEA14-A PE=2 SV=1	--	serine/arginine repetitive matrix protein 1	GO:0009611//response to wounding;GO:0050832//defense response to fungus;GO:0009644//response to high light intensity;GO:0009269//response to desiccation	-	GO:0005886//plasma membrane
CL5540.Contig1_DB	12.9	0.28	7.39	6.85667	0.922734	3.93	5.06	3	3.99667	0.258119	29.36	51.81	28.73	36.6333	0.358885	22.84	6.89	4.63	11.4533	0.866619	7.88	6.61	1.25	5.24667	0.670708	--	--	--	--	--	-	-	-
CL883.Contig3_DB	4.63	0	3.01	2.54667	0.922585	5.25	4.01	6.61	5.29	0.245834	10.88	4.19	15.67	10.2467	0.562734	8.38	7.29	1.45	5.70667	0.653	10.21	12.61	2.9	8.57333	0.58993	hypothetical protein SORBIDRAFT_01g048565 [Sorghum bicolor] >gi|241919793|gb|EER92937.1| hypothetical protein SORBIDRAFT_01g048565 [Sorghum bicolor]	--	--	Translation initiation factor 2 (IF-2; GTPase)	RNA-binding protein with serine-rich domain 1	-	-	-
CL26318.Contig27_DB	8.71	22.65	14.62	15.3267	0.456513	3.64	3.31	3.25	3.4	0.0617647	13.79	11.38	4.93	10.0333	0.456572	5.54	5.48	5.79	5.60333	0.0293429	0	3.3	3.02	2.10667	0.868571	PREDICTED: elongator complex protein 4-like [Brachypodium distachyon]	PREDICTED: Brachypodium distachyon elongator complex protein 4-like (LOC100828270), mRNA	Elongator complex protein 4 OS=Arabidopsis thaliana GN=ELP4 PE=1 SV=1	--	elongator complex protein 4	GO:0006979//response to oxidative stress;GO:0006357//regulation of transcription from RNA polymerase II promoter;GO:0010928//regulation of auxin mediated signaling pathway;GO:0035265//organ growth;GO:2000024//regulation of leaf development;GO:0031538//negative regulation of anthocyanin metabolic process;GO:0071329//cellular response to sucrose stimulus;GO:0009737//response to abscisic acid stimul…	GO:0005515//protein binding	GO:0033588//Elongator holoenzyme complex
CL5769.Contig2_DB	89.81	0	58.4	49.4033	0.922527	121.05	92.79	25	79.6133	0.620023	21.3	13.12	64.86	33.0933	0.840444	83	46.6	54.79	61.4633	0.310682	145.84	90.94	11.8	82.86	0.813231	predicted protein [Hordeum vulgare subsp. vulgare]	Hordeum vulgare subsp. vulgare cDNA clone: FLbaf155n03, mRNA sequence	Fructose-1,6-bisphosphatase, cytosolic OS=Saccharum hybrid GN=CFBP PE=2 SV=2	Fructose-1,6-bisphosphatase	fructose-1,6-bisphosphatase I [EC:3.1.3.11]	GO:0005975//carbohydrate metabolic process;GO:0055114//oxidation-reduction process	GO:0046872//metal ion binding;GO:0032440//2-alkenal reductase [NAD(P)] activity;GO:0042132//fructose 1,6-bisphosphate 1-phosphatase activity	GO:0005737//cytoplasm
CL3947.Contig3_DB	38.39	24.98	0	21.1233	0.922365	18.33	20.1	34.19	24.2067	0.359033	19.93	33.24	23.8	25.6567	0.26685	20.81	45.13	23.29	29.7433	0.449943	32.49	36.3	41.8	36.8633	0.126969	beta tubulin 5 [Hordeum vulgare subsp. vulgare]	Triticum aestivum beta-tubulin 4 (Tubb4) mRNA, complete cds	Tubulin beta-4 chain OS=Triticum aestivum GN=TUBB4 PE=2 SV=1	Tubulin	tubulin beta	GO:0006184//GTP catabolic process;GO:0009826//unidimensional cell growth;GO:0051258//protein polymerization;GO:0009416//response to light stimulus;GO:0046686//response to cadmium ion;GO:0007018//microtubule-based movement	GO:0005525//GTP binding;GO:0003924//GTPase activity;GO:0005200//structural constituent of cytoskeleton	GO:0005773//vacuole;GO:0009507//chloroplast;GO:0005618//cell wall;GO:0005874//microtubule;GO:0005886//plasma membrane
CL6796.Contig2_DB	8.7	0	13.37	7.35667	0.922357	10.71	18.23	11.2	13.38	0.314452	24.67	38.3	32.66	31.8767	0.214849	17.46	4.69	6.49	9.54667	0.724022	7.79	12.03	0	6.60667	0.923563	predicted protein [Hordeum vulgare subsp. vulgare] >gi|326510923|dbj|BAJ91809.1| predicted protein [Hordeum vulgare subsp. vulgare]	PREDICTED: Brachypodium distachyon HVA22-like protein i-like (LOC100845917), mRNA	HVA22-like protein i OS=Arabidopsis thaliana GN=HVA22I PE=2 SV=2	Protein involved in membrane traffic	RNA polymerase II-associated factor 1	GO:0009755//hormone-mediated signaling pathway	-	-
CL29232.Contig1_DB	0.65	23.25	12.9	12.2667	0.92228	8.16	1.45	2	3.87	0.962639	5.74	8.76	6.86	7.12	0.214424	12.72	9.42	9.84	10.66	0.168511	13.08	13.14	31.09	19.1033	0.543403	unnamed protein product [Vitis vinifera]	--	--	--	--	-	-	-
CL2519.Contig1_DB	18.96	0	29.09	16.0167	0.921956	12.88	18.57	30.94	20.7967	0.443994	35.25	36.2	24.48	31.9767	0.203575	14.71	10.27	6.25	10.41	0.406507	19.74	14.91	1.93	12.1933	0.755376	PREDICTED: uncharacterized protein LOC100830823 [Brachypodium distachyon]	PREDICTED: Brachypodium distachyon uncharacterized LOC100830823 (LOC100830823), mRNA	Leucine-rich repeat extensin-like protein 5 OS=Arabidopsis thaliana GN=LRX5 PE=2 SV=2	ATPases involved in chromosome partitioning	fatty acid desaturase (delta-4 desaturase) [EC:1.14.19.-]	-	-	-
Unigene39875_DB	4.74	0	7.27	4.00333	0.921872	0	26.31	19.72	15.3433	0.892255	26.27	7.57	21.43	18.4233	0.526821	0	4.51	2.37	2.29333	0.983711	9.05	7.5	0	5.51667	0.877346	--	--	--	--	--	-	-	-
CL13748.Contig1_DB	21.64	0.26	34.73	18.8767	0.921792	32.22	40.22	34.33	35.59	0.116498	30.71	16.7	32.86	26.7567	0.327971	20.61	18.58	8.14	15.7767	0.424106	41.01	17.66	3.58	20.75	0.911101	PREDICTED: tubby-like F-box protein 9-like [Brachypodium distachyon]	PREDICTED: Brachypodium distachyon tubby-like F-box protein 9-like (LOC100835634), mRNA	Tubby-like F-box protein 9 OS=Oryza sativa subsp. japonica GN=TULP9 PE=2 SV=1	--	--	-	-	-
CL15325.Contig2_DB	1.18	0.77	0	0.65	0.921666	7.8	0	11.27	6.35667	0.908018	16.07	8.04	7.16	10.4233	0.47105	4.45	4.18	3.48	4.03667	0.124021	7.01	4.4	0	3.80333	0.931521	predicted protein [Hordeum vulgare subsp. vulgare]	--	--	--	--	-	-	-
Unigene1219_DB	3.44	0.2	6.29	3.31	0.920568	3.22	3.32	4.14	3.56	0.141791	11	9.75	12.48	11.0767	0.123378	5.37	6.53	1.5	4.46667	0.589671	9	11.45	1.03	7.16	0.760927	predicted protein [Hordeum vulgare subsp. vulgare]	Triticum aestivum cDNA, clone: WT004_J16, cultivar: Chinese Spring	RuBisCO large subunit-binding protein subunit alpha, chloroplastic OS=Pisum sativum PE=1 SV=2	Chaperonin GroEL (HSP60 family)	chaperonin GroEL	GO:0042026//protein refolding;GO:0009658//chloroplast organization;GO:0009790//embryo development	GO:0005524//ATP binding	GO:0005739//mitochondrion;GO:0009941//chloroplast envelope;GO:0009579//thylakoid;GO:0009570//chloroplast stroma;GO:0022626//cytosolic ribosome;GO:0016020//membrane;GO:0048046//apoplast
Unigene31903_DB	5.87	0	3.85	3.24	0.920421	2.13	0.82	3.79	2.24667	0.662507	10.21	4.13	6.98	7.10667	0.428046	9	9.96	4.46	7.80667	0.376316	9.61	10.97	10.52	10.3667	0.0668339	predicted protein [Hordeum vulgare subsp. vulgare]	Hordeum vulgare subsp. vulgare cultivar Parkland cyclic nucleotide-gated ion channel 4 (Nec1) gene, exon 3 and partial cds	Cyclic nucleotide-gated ion channel 4 OS=Arabidopsis thaliana GN=CNGC4 PE=2 SV=2	--	cyclic nucleotide gated channel, other eukaryote	GO:0009626//plant-type hypersensitive response;GO:0055085//transmembrane transport;GO:0006812//cation transport	GO:0008324//cation transmembrane transporter activity;GO:0005216//ion channel activity	GO:0016021//integral to membrane;GO:0009536//plastid
Unigene38530_DB	12.06	2.67	2.81	5.84667	0.920415	2.6	2.26	4.85	3.23667	0.434858	11.89	14.39	14.21	13.4967	0.103309	5.77	3.51	0.68	3.32	0.768167	2.71	6.29	0.69	3.23	0.878013	--	--	--	--	--	-	-	-
CL2423.Contig1_DB	3.91	0	5.96	3.29	0.920361	3.83	3.33	4.94	4.03333	0.204306	19.37	6.44	13.04	12.95	0.499264	2.81	2.12	0.89	1.94	0.501327	2.66	3.12	0.44	2.07333	0.691199	putative high-affinity potassium transporter [Oryza sativa Japonica Group] >gi|215694830|dbj|BAG90021.1| unnamed protein product [Oryza sativa Japonica Group]	--	Vegetative cell wall protein gp1 OS=Chlamydomonas reinhardtii GN=GP1 PE=2 SV=1	--	RNA-binding protein with serine-rich domain 1	-	-	-
CL12553.Contig2_DB	10.39	0	6.82	5.73667	0.920227	6.94	8.04	14.1	9.69333	0.39777	147.39	54.28	99.94	100.537	0.463093	9.58	6.31	9.89	8.59333	0.230817	4.6	7.64	5.32	5.85333	0.271405	--	--	--	--	--	-	-	-
CL12227.Contig1_DB	12.19	0	18.57	10.2533	0.920214	10.85	14.2	7.27	10.7733	0.321687	54.73	31.54	84.94	57.07	0.469192	7.43	13.55	6.62	9.2	0.411839	31.51	35.93	0.92	22.7867	0.8367	predicted protein [Hordeum vulgare subsp. vulgare]	PREDICTED: Brachypodium distachyon bifunctional nitrilase/nitrile hydratase NIT4-like (LOC100822856), mRNA	Bifunctional nitrilase/nitrile hydratase NIT4 OS=Oryza sativa subsp. japonica GN=NIT4 PE=2 SV=1	Predicted amidohydrolase	beta-cyano-L-alanine hydratase/nitrilase [EC:3.5.5.1 3.5.5.4]	GO:0009617//response to bacterium;GO:0046686//response to cadmium ion;GO:0009970//cellular response to sulfate starvation;GO:0051410//detoxification of nitrogen compound;GO:0019499//cyanide metabolic process	GO:0047427//cyanoalanine nitrilase activity;GO:0080109//indole-3-acetonitrile nitrile hydratase activity;GO:0047558//3-cyanoalanine hydratase activity;GO:0080061//indole-3-acetonitrile nitrilase activity	GO:0005886//plasma membrane;GO:0009507//chloroplast;GO:0048046//apoplast
CL10054.Contig2_DB	1.08	0	0.71	0.596667	0.919856	85.24	57.48	30.87	57.8633	0.469849	10.17	0.98	4.73	5.29333	0.872952	4.05	1.99	0.38	2.14	0.859623	1.97	2.67	0.47	1.70333	0.659871	PREDICTED: protein CYPRO4-like [Brachypodium distachyon]	Triticum aestivum cDNA, clone: WT008_O03, cultivar: Chinese Spring	Protein CYPRO4 OS=Cynara cardunculus GN=CYPRO4 PE=2 SV=1	ATPases involved in chromosome partitioning	phospholipase D [EC:3.1.4.4]	-	-	GO:0005634//nucleus;GO:0005829//cytosol;GO:0005886//plasma membrane
CL10539.Contig1_DB	14.62	0	22.23	12.2833	0.919759	18.78	19.82	19.17	19.2567	0.0272835	57.24	40.76	63.84	53.9467	0.220351	6.18	7.86	4.92	6.32	0.233385	33.08	20.67	1.09	18.28	0.882296	predicted protein [Hordeum vulgare subsp. vulgare] >gi|326521236|dbj|BAJ96821.1| predicted protein [Hordeum vulgare subsp. vulgare]	Phyllostachys edulis cDNA clone: bphylf027n19, full insert sequence	Uncharacterized protein At2g34160 OS=Arabidopsis thaliana GN=At2g34160 PE=1 SV=1	--	--	-	GO:0003676//nucleic acid binding	-
CL22423.Contig2_DB	12.33	0	18.71	10.3467	0.919269	0.18	5.61	10.33	5.37333	0.945249	22.85	7.95	14.17	14.99	0.499251	14.91	16.97	15.89	15.9233	0.0647103	0	15.6	8.93	8.17667	0.957265	predicted protein [Hordeum vulgare subsp. vulgare] >gi|326503530|dbj|BAJ86271.1| predicted protein [Hordeum vulgare subsp. vulgare] >gi|326532700|dbj|BAJ89195.1| predicted protein [Hordeum vulgare subsp. vulgare]	Oryza sativa Japonica Group Os12g0168800 (Os12g0168800) mRNA, complete cds	GATA transcription factor 14 OS=Arabidopsis thaliana GN=GATA14 PE=2 SV=1	Translation initiation factor 2 (IF-2; GTPase)	RNA-binding protein with serine-rich domain 1	-	GO:0005488//binding	-
Unigene34805_DB	18.6	1.27	34.71	18.1933	0.919222	25.47	21.96	12.02	19.8167	0.35205	33.97	22.83	48.69	35.1633	0.368885	12.15	16.93	6.94	12.0067	0.416147	29.17	24.44	3.52	19.0433	0.716788	PREDICTED: uncharacterized protein LOC100840427 [Brachypodium distachyon]	PREDICTED: Brachypodium distachyon uncharacterized LOC100840427 (LOC100840427), mRNA	--	--	--	-	GO:0000166//nucleotide binding	GO:0043234//protein complex;GO:0044430//cytoskeletal part;GO:0009536//plastid;GO:0015630//microtubule cytoskeleton
CL1871.Contig14_DB	0.01	4.1	6.28	3.46333	0.919091	5.86	11.26	12.93	10.0167	0.36892	2.03	4.28	3.52	3.27667	0.349308	3.76	2.65	0	2.13667	0.904141	8.3	8.62	0	5.64	0.86649	PREDICTED: RPM1-interacting protein 4-like [Brachypodium distachyon]	Hordeum vulgare subsp. vulgare cDNA clone: FLbaf152o04, mRNA sequence	RPM1-interacting protein 4 OS=Arabidopsis thaliana GN=RIN4 PE=1 SV=1	--	RPM1-interacting protein 4	-	-	-
CL1154.Contig3_DB	14.73	0	22.33	12.3533	0.919034	26.06	20.74	5.42	17.4067	0.615634	4.93	11.8	36.35	17.6933	0.933586	24.12	30.81	26.21	27.0467	0.126543	72.8	32.73	9.05	38.1933	0.843714	predicted protein [Hordeum vulgare subsp. vulgare]	Triticum aestivum cDNA, clone: WT003_I03, cultivar: Chinese Spring	Calcium sensing receptor, chloroplastic OS=Arabidopsis thaliana GN=CAS PE=1 SV=1	Predicted hydrolase of the metallo-beta-lactamase superfamily	serine/arginine repetitive matrix protein 1	GO:0071277//cellular response to calcium ion;GO:0090333//regulation of stomatal closure	-	GO:0009535//chloroplast thylakoid membrane;GO:0005739//mitochondrion
CL4715.Contig2_DB	13.2	0.46	22.57	12.0767	0.918939	21.68	19.8	15.68	19.0533	0.161069	39.85	33.24	49.5	40.8633	0.200112	16.59	8.01	7.54	10.7133	0.475554	28.88	21.24	6.35	18.8233	0.6087	predicted protein [Hordeum vulgare subsp. vulgare] >gi|326523555|dbj|BAJ92948.1| predicted protein [Hordeum vulgare subsp. vulgare]	PREDICTED: Brachypodium distachyon uncharacterized LOC100836287 (LOC100836287), mRNA	--	--	Pin2-interacting protein X1	-	GO:0003676//nucleic acid binding	GO:0005622//intracellular
CL7654.Contig3_DB	9.68	0	6.39	5.35667	0.918862	1.19	9.53	8.74	6.48667	0.709767	22.59	18.88	24.65	22.04	0.13267	4.49	4.72	3.69	4.3	0.125732	9.07	13.41	0	7.49333	0.913161	hypothetical protein AURANDRAFT_71693 [Aureococcus anophagefferens]	--	--	--	serine/arginine repetitive matrix protein 1	-	-	-
CL145.Contig1_DB	25.81	22.38	105.64	51.2767	0.918766	92.77	53.11	73.39	73.09	0.271333	22.41	97.87	124.58	81.62	0.649203	105.88	72.22	87.73	88.61	0.190128	150.01	110.62	0	86.8767	0.895206	PREDICTED: LOW QUALITY PROTEIN: probable glutathione S-transferase GSTU6-like [Brachypodium distachyon]	Triticum aestivum cDNA, clone: WT006_D05, cultivar: Chinese Spring	Probable glutathione S-transferase GSTU6 OS=Oryza sativa subsp. japonica GN=GSTU6 PE=2 SV=2	Membrane carboxypeptidase (penicillin-binding protein)	glutathione S-transferase [EC:2.5.1.18]	GO:0009628//response to abiotic stimulus;GO:0009791//post-embryonic development;GO:0042221//response to chemical stimulus	GO:0004364//glutathione transferase activity	GO:0005737//cytoplasm
CL20085.Contig1_DB	5.35	0	8.1	4.48333	0.918727	5.4	5.29	1.55	4.08	0.53719	19.96	13.56	13.1	15.54	0.246766	15.27	5.6	4.17	8.34667	0.723434	10.77	18.08	3.07	10.64	0.705437	PREDICTED: protein disulfide isomerase-like 5-1-like [Brachypodium distachyon]	Hordeum vulgare subsp. vulgare cDNA clone: FLbaf79k03, mRNA sequence	Protein disulfide isomerase-like 5-1 OS=Oryza sativa subsp. japonica GN=PDIL5-1 PE=2 SV=1	Thiol-disulfide isomerase and thioredoxins	protein disulfide-isomerase A6 [EC:5.3.4.1]	GO:0045454//cell redox homeostasis	GO:0016853//isomerase activity	GO:0016023//cytoplasmic membrane-bounded vesicle
CL19347.Contig3_DB	6.91	1.84	17.7	8.81667	0.918725	975.31	760.02	104.86	613.397	0.739114	28.1	66.31	47.87	47.4267	0.402914	19.11	17.96	4.51	13.86	0.585695	13.16	20.75	3.33	12.4133	0.703596	predicted protein [Hordeum vulgare subsp. vulgare]	S.cereale RLT1412 mRNA, complete CDS	Cold-regulated protein BLT14 OS=Hordeum vulgare GN=BLT14 PE=2 SV=1	Uncharacterized protein with SCP/PR1 domains	--	-	-	-
Unigene41672_DB	3.77	0.49	7.95	4.07	0.918682	4.74	2.12	4.25	3.70333	0.376127	12.58	5.9	11.87	10.1167	0.362664	2.33	1.83	1.44	1.86667	0.238999	7.25	5.05	0	4.1	0.906632	--	--	--	--	--	-	-	-
CL5195.Contig1_DB	10.7	7.07	0	5.92333	0.918635	4.87	0	8.35	4.40667	0.951794	13.13	11.32	10.69	11.7133	0.108138	3.15	5.08	5.35	4.52667	0.265062	10.15	5.65	14.22	10.0067	0.428394	PREDICTED: probable small nuclear ribonucleoprotein G-like isoform 1 [Brachypodium distachyon] >gi|357159386|ref|XP_003578430.1| PREDICTED: probable small nuclear ribonucleoprotein G-like isoform 2 [Brachypodium distachyon]	Phyllostachys edulis cDNA clone: bphyst006e21, full insert sequence	Probable small nuclear ribonucleoprotein G OS=Arabidopsis thaliana GN=At2g23930 PE=2 SV=1	--	small nuclear ribonucleoprotein G	-	GO:0003676//nucleic acid binding	GO:0005730//nucleolus;GO:0005829//cytosol;GO:0005732//small nucleolar ribonucleoprotein complex
Unigene3232_DB	8.07	0.48	14.71	7.75333	0.918351	18.96	9.89	11.03	13.2933	0.37165	23.11	19.23	29.08	23.8067	0.208421	11.58	5.66	4.84	7.36	0.499668	13.95	13.6	4.28	10.61	0.51694	OSJNBa0093O08.3 [Oryza sativa Japonica Group]	PREDICTED: Brachypodium distachyon probable LRR receptor-like serine/threonine-protein kinase At1g56130-like (LOC100836312), miscRNA	Probable LRR receptor-like serine/threonine-protein kinase At1g56140 OS=Arabidopsis thaliana GN=At1g56140 PE=1 SV=2	Leucine-rich repeat (LRR) protein	LRR receptor-like serine/threonine-protein kinase FLS2 [EC:2.7.11.1]	GO:0006468//protein phosphorylation	GO:0005524//ATP binding;GO:0004674//protein serine/threonine kinase activity	GO:0016023//cytoplasmic membrane-bounded vesicle;GO:0005886//plasma membrane;GO:0005739//mitochondrion
CL300.Contig10_DB	12.57	19.54	0.09	10.7333	0.918095	16.56	29.8	54.22	33.5267	0.569832	9.33	1.9	11.94	7.72333	0.674484	4.47	5.69	7.59	5.91667	0.265741	6.57	6.67	10.54	7.92667	0.285589	CONSTANS-like protein CO6 [Hordeum vulgare subsp. vulgare] >gi|21655166|gb|AAL99268.1| CONSTANS-like protein CO6 [Hordeum vulgare subsp. vulgare]	Hordeum vulgare clone HVSMEb0009D03f CONSTANS-like protein CO6 (CO6) mRNA, complete cds	Zinc finger protein CONSTANS-LIKE 4 OS=Arabidopsis thaliana GN=COL4 PE=2 SV=2	Predicted hydrolase of the metallo-beta-lactamase superfamily	zinc finger protein CONSTANS	-	-	-
CL12070.Contig1_DB	22.09	0	14.63	12.24	0.918077	0	5.76	5.41	3.72333	0.8673	16.22	10.7	10.56	12.4933	0.25839	6.96	6.21	6.1	6.42333	0.0728609	17.99	13.9	0	10.63	0.887136	PREDICTED: uncharacterized protein LOC100836238 [Brachypodium distachyon]	Hordeum vulgare subsp. vulgare cDNA clone: FLbaf48k24, mRNA sequence	--	--	--	-	GO:0016787//hydrolase activity	GO:0016023//cytoplasmic membrane-bounded vesicle
CL1971.Contig1_DB	260.64	2.43	408.41	223.827	0.918024	198.4	303.81	135.64	212.617	0.399694	380.12	165.18	480.77	342.023	0.471334	235.35	193.17	66.74	165.087	0.531497	474.13	497.33	24.16	331.873	0.80374	lipid transfer protein 7a2b [Hordeum vulgare subsp. vulgare]	Hordeum vulgare subsp. vulgare cDNA clone: FLbaf96h06, mRNA sequence	Probable non-specific lipid-transfer protein 3 OS=Triticum aestivum GN=LTP3 PE=2 SV=1	--	--	GO:0009611//response to wounding;GO:0009751//response to salicylic acid stimulus;GO:0006869//lipid transport;GO:0042542//response to hydrogen peroxide;GO:0009723//response to ethylene stimulus	GO:0008289//lipid binding	GO:0016023//cytoplasmic membrane-bounded vesicle
CL4864.Contig2_DB	10.97	0	16.55	9.17333	0.917879	1.33	10.79	12.05	8.05667	0.727277	32.13	22.41	42.13	32.2233	0.306	13.47	5.99	3.48	7.64667	0.679638	20.09	13.19	7.72	13.6667	0.453568	--	--	--	--	--	-	-	-
CL17050.Contig1_DB	3.51	0	5.29	2.93333	0.917637	2.82	4.71	1.87	3.13333	0.461392	17.56	9.7	11.87	13.0433	0.311212	6.74	1.22	1.64	3.2	0.960286	7.07	8.53	1.63	5.74333	0.633131	PREDICTED: GDSL esterase/lipase At5g45920-like [Brachypodium distachyon]	PREDICTED: Brachypodium distachyon GDSL esterase/lipase At5g45920-like (LOC100826214), mRNA	GDSL esterase/lipase At5g45920 OS=Arabidopsis thaliana GN=At5g45920 PE=2 SV=1	Lysophospholipase L1 and related esterases	--	GO:0006629//lipid metabolic process	GO:0004091//carboxylesterase activity	GO:0005576//extracellular region
CL17523.Contig1_DB	5.03	0	3.34	2.79	0.917458	4.73	3.29	4.74	4.25333	0.196149	13.02	8.14	16.31	12.49	0.32912	3.01	2.88	2.08	2.65667	0.189568	8.44	7.96	2.24	6.21333	0.555156	--	--	--	--	--	-	-	-
CL2378.Contig4_DB	7.74	0	11.65	6.46333	0.917328	15.21	9.87	8.76	11.28	0.305712	10.21	16.43	13.5	13.38	0.232566	0	3.24	3.23	2.15667	0.866029	5.84	6.27	0	4.03667	0.867662	predicted protein [Hordeum vulgare subsp. vulgare]	Hordeum vulgare subsp. vulgare cDNA clone: FLbaf137a02, mRNA sequence	Vegetative cell wall protein gp1 OS=Chlamydomonas reinhardtii GN=GP1 PE=2 SV=1	--	phospholipase D [EC:3.1.4.4]	GO:0009910//negative regulation of flower development	GO:0003677//DNA binding;GO:0008270//zinc ion binding;GO:0046982//protein heterodimerization activity;GO:0042803//protein homodimerization activity	GO:0005634//nucleus
CL4091.Contig2_DB	4.62	0	3.07	2.56333	0.917284	14.58	6.51	2.88	7.99	0.749532	0	5.68	6.78	4.15333	0.876091	10.74	7.55	16.38	11.5567	0.386901	9	5.53	15.97	10.1667	0.522972	PREDICTED: uncharacterized protein LOC100828287 [Brachypodium distachyon]	Triticum aestivum cDNA, clone: WT008_E10, cultivar: Chinese Spring	--	Lipoprotein NlpI, contains TPR repeats	--	-	-	GO:0009570//chloroplast stroma
CL13242.Contig1_DB	5.28	1.01	12.22	6.17	0.916977	4.56	3.44	6.12	4.70667	0.285979	7.54	10.23	14.15	10.64	0.312408	6.47	10.1	2.07	6.21333	0.647181	8.3	11.11	0.94	6.78333	0.774236	predicted protein [Hordeum vulgare subsp. vulgare]	Hordeum vulgare subsp. vulgare cDNA clone: FLbaf123h01, mRNA sequence	--	--	--	GO:0045454//cell redox homeostasis	GO:0003676//nucleic acid binding;GO:0009055//electron carrier activity;GO:0015035//protein disulfide oxidoreductase activity;GO:0000166//nucleotide binding	-
CL9091.Contig1_DB	2.47	3.71	0	2.06	0.916833	2.61	6.49	2.39	3.83	0.602155	20.9	21.2	9.81	17.3033	0.375139	7.53	6.1	1.19	4.94	0.673152	1.97	2.08	0	1.35	0.866983	PREDICTED: uncharacterized protein LOC100835194 [Brachypodium distachyon]	PREDICTED: Brachypodium distachyon uncharacterized LOC100835194 (LOC100835194), mRNA	--	--	--	GO:0009061//anaerobic respiration	-	-
Unigene43532_DB	5.7	0	8.56	4.75333	0.916791	12.64	12.37	5.88	10.2967	0.371705	19.98	15.43	24.6	20.0033	0.229214	1.83	4.52	2.24	2.86333	0.506154	7.31	7.8	1.72	5.61	0.602092	PREDICTED: uncharacterized protein LOC100845511 [Brachypodium distachyon]	PREDICTED: Brachypodium distachyon uncharacterized LOC100845511 (LOC100845511), mRNA	--	--	--	-	-	-
Unigene2815_DB	0.93	0.62	0	0.516667	0.916515	225.19	238.85	277.09	247.043	0.108898	10.26	5.3	10.03	8.53	0.328209	1.8	2.92	0.78	1.83333	0.583849	0	1.15	1.35	0.833333	0.8743	PREDICTED: uncharacterized protein LOC100830140 [Brachypodium distachyon]	PREDICTED: Brachypodium distachyon uncharacterized LOC100830140 (LOC100830140), mRNA	H/ACA ribonucleoprotein complex subunit 4 OS=Arabidopsis thaliana GN=CBF5 PE=1 SV=1	Protein implicated in ribosomal biogenesis, Nop56p homolog	ATP-dependent RNA helicase DDX18/HAS1 [EC:3.6.4.13]	-	-	-
Unigene18959_DB	5.23	0	7.84	4.35667	0.916365	4.34	21.01	5.41	10.2533	0.910035	7.57	5.04	12.64	8.41667	0.459813	9.17	5.8	0.76	5.24333	0.807224	4.52	2.4	2.3	3.07333	0.407976	plasma membrane intrinsic protein PIP2;7 [Hordeum vulgare]	Hordeum vulgare plasma membrane intrinsic protein PIP2;7 mRNA, complete cds	Probable aquaporin PIP2-7 OS=Oryza sativa subsp. japonica GN=PIP2-7 PE=2 SV=2	--	aquaporin PIP	GO:0044765;GO:0009414//response to water deprivation	GO:0005215//transporter activity	GO:0005886//plasma membrane;GO:0043231//intracellular membrane-bounded organelle;GO:0044444//cytoplasmic part;GO:0016021//integral to membrane
CL6433.Contig8_DB	93.12	0	139.55	77.5567	0.916296	28.6	57	32.07	39.2233	0.394982	51.52	41.94	40.11	44.5233	0.137635	3.44	9.29	7.78	6.83667	0.444214	7.62	2.59	5.36	5.19	0.485415	PREDICTED: uncharacterized protein LOC100830461 [Brachypodium distachyon]	--	--	--	--	-	-	-
CL17160.Contig2_DB	9.39	1.89	22	11.0933	0.916102	4.02	8.27	5.45	5.91333	0.365708	32.82	57.35	23.52	37.8967	0.461176	8.97	5.98	1.06	5.33667	0.748417	8.38	2.24	2.9	4.50667	0.747914	Unknown similar to A.thaliana Hypothetical protein yhjx (F25A4.25) [Triticum aestivum] >gi|109450944|emb|CAJ15425.1| unnamed protein product [Triticum aestivum]	Triticum aestivum	--	--	--	GO:0055085//transmembrane transport	-	GO:0016021//integral to membrane
Unigene3513_DB	5.93	3.51	20.31	9.91667	0.915818	12.82	8.82	26.75	16.13	0.583517	7.36	0	6.02	4.46	0.878958	11.79	22.69	15.88	16.7867	0.328015	13.36	18.82	8.3	13.4933	0.389916	Os01g0747800 [Oryza sativa Japonica Group] >gi|14209533|dbj|BAB56029.1| VQ motif-containing protein-like [Oryza sativa Japonica Group] >gi|113533767|dbj|BAF06150.1| Os01g0747800 [Oryza sativa Japonica Group]	Phyllostachys edulis cDNA clone: bphylf050k04, full insert sequence	Formin-like protein 5 OS=Oryza sativa subsp. japonica GN=FH5 PE=2 SV=2	ATPases involved in chromosome partitioning	RNA polymerase II-associated factor 1	-	GO:0003677//DNA binding	GO:0009536//plastid
CL21543.Contig2_DB	8.59	0	12.83	7.14	0.915511	5.85	6.28	4.71	5.61333	0.144534	10.01	10.33	27.51	15.95	0.627745	3.92	12.35	2.09	6.12	0.894179	14.23	17.87	1.34	11.1467	0.779215	predicted protein [Hordeum vulgare subsp. vulgare]	PREDICTED: Brachypodium distachyon uncharacterized LOC100822569 (LOC100822569), mRNA	Glutenin, high molecular weight subunit DX5 OS=Triticum aestivum GN=GLU-1D-1D PE=3 SV=5	--	suppressor of tumorigenicity protein 13	-	-	-
CL13554.Contig2_DB	47.68	0.16	72.24	40.0267	0.9155	48.2	43.09	30.1	40.4633	0.230616	64.5	37.54	78.06	60.0333	0.343575	22.03	31.33	14.64	22.6667	0.368964	51.88	31.9	3.24	29.0067	0.842866	Os11g0460800 [Oryza sativa Japonica Group] >gi|108864360|gb|ABG22477.1| Serine carboxypeptidase family protein, expressed [Oryza sativa Japonica Group] >gi|108864361|gb|ABG22478.1| Serine carboxypeptidase family protein, expressed [Oryza sativa Japonica Group] >gi|113645082|dbj|BAF28223.1| Os11g0460800 [Oryza sativa Japonica Group]	PREDICTED: Brachypodium distachyon serine carboxypeptidase-like 18-like (LOC100835499), mRNA	Serine carboxypeptidase-like 18 OS=Arabidopsis thaliana GN=SCPL18 PE=2 SV=2	Carboxypeptidase C (cathepsin A)	cathepsin A (carboxypeptidase C) [EC:3.4.16.5]	-	GO:0004180//carboxypeptidase activity	GO:0016023//cytoplasmic membrane-bounded vesicle;GO:0005739//mitochondrion
Unigene39670_DB	34.24	0.32	53.09	29.2167	0.915273	5.1	1.99	10.04	5.71	0.710949	58.58	21.71	52.57	44.2867	0.44667	9.47	12.36	3.12	8.31667	0.568345	17.21	13.7	0.36	10.4233	0.852899	predicted protein [Hordeum vulgare subsp. vulgare]	Triticum aestivum cDNA, clone: SET1_B10, cultivar: Chinese Spring	--	--	--	-	-	-
CL1409.Contig3_DB	6.28	0	9.37	5.21667	0.915267	16.35	12.26	11.57	13.3933	0.192908	16.69	13.01	29.11	19.6033	0.430341	10.38	13.18	8.26	10.6067	0.232667	24.75	18.83	0.49	14.69	0.861047	PREDICTED: uncharacterized protein LOC100843960 [Brachypodium distachyon]	Hordeum vulgare subsp. vulgare cDNA clone: FLbaf98c22, mRNA sequence	Formin-like protein 5 OS=Oryza sativa subsp. japonica GN=FH5 PE=2 SV=2	--	solute carrier family 39 (zinc transporter), member 1/2/3	-	-	GO:0009536//plastid
CL3410.Contig6_DB	0.7	0.47	0	0.39	0.914849	108.4	141.62	54.6	101.54	0.432477	0.8	0.29	1.36	0.816667	0.65534	0.38	0.24	0.3	0.306667	0.229036	0.39	0.27	0.89	0.516667	0.636457	PREDICTED: uncharacterized protein LOC100833171 [Brachypodium distachyon]	PREDICTED: Brachypodium distachyon uncharacterized LOC100833171 (LOC100833171), mRNA	Arginine/serine-rich protein 45 OS=Arabidopsis thaliana GN=SR45 PE=1 SV=1	Membrane carboxypeptidase (penicillin-binding protein)	RNA-binding protein with serine-rich domain 1	-	GO:0005488//binding	GO:0005634//nucleus
Unigene24500_DB	7.58	0	11.28	6.28667	0.914657	2.45	2.84	11.75	5.68	0.926125	10.41	22.84	7.38	13.5433	0.604906	3.88	4.29	1.28	3.15	0.518219	19.82	14.86	0	11.56	0.892202	SRM102 [Arabidopsis thaliana]	--	Arginine/serine-rich protein 45 OS=Arabidopsis thaliana GN=SR45 PE=1 SV=1	--	serine/arginine repetitive matrix protein 1	-	-	-
CL1884.Contig2_DB	15.6	0	23.21	12.9367	0.914609	19.97	27.23	5.19	17.4633	0.643164	12.12	16.41	32.32	20.2833	0.52469	14.2	17.45	4.87	12.1733	0.536442	76.52	43.66	2.7	40.96	0.902929	predicted protein [Hordeum vulgare subsp. vulgare]	Triticum aestivum cDNA, clone: WT004_C20, cultivar: Chinese Spring	2-Cys peroxiredoxin BAS1, chloroplastic (Fragment) OS=Hordeum vulgare GN=BAS1 PE=2 SV=1	Peroxiredoxin	peroxiredoxin (alkyl hydroperoxide reductase subunit C) [EC:1.11.1.15]	GO:0009750//response to fructose stimulus;GO:0019684//photosynthesis, light reaction;GO:0031348//negative regulation of defense response;GO:0006098//pentose-phosphate shunt;GO:0009595//detection of biotic stimulus;GO:0042744//hydrogen peroxide catabolic process;GO:0009867//jasmonic acid mediated signaling pathway;GO:0009697//salicylic acid biosynthetic process;GO:0006833//water transport;GO:00098…	GO:0005515//protein binding;GO:0051920//peroxiredoxin activity;GO:0004601//peroxidase activity	GO:0009941//chloroplast envelope;GO:0048046//apoplast;GO:0010319//stromule;GO:0009570//chloroplast stroma;GO:0009579//thylakoid;GO:0005739//mitochondrion
CL7106.Contig4_DB	47.77	22.89	2.97	24.5433	0.914534	12.7	14.31	8.45	11.82	0.256133	5.38	7.27	1.03	4.56	0.70171	0	4.56	5.65	3.40333	0.880706	4.26	2.27	2.56	3.03	0.354797	TPA: NAC transcription factor [Hordeum vulgare subsp. vulgare]	TPA_exp: Hordeum vulgare subsp. vulgare mRNA for NAC transcription factor (nac020 gene)	NAC domain-containing protein 71 OS=Oryza sativa subsp. japonica GN=NAC71 PE=2 SV=1	Uncharacterized protein conserved in bacteria	RNA-binding protein with serine-rich domain 1	-	-	-
CL21043.Contig1_DB	4.22	2.84	0	2.35333	0.914312	16.55	13.05	33.95	21.1833	0.528429	0	0	0	0	1	1.29	0	2.14	1.14333	0.942431	1.05	1.12	3.26	1.81	0.694047	hypothetical protein ZEAMMB73_662050 [Zea mays]	Phyllostachys edulis cDNA clone: bphyst015l07, full insert sequence	--	--	--	-	-	GO:0009536//plastid
CL29448.Contig3_DB	13.87	0	20.55	11.4733	0.913644	5.48	2.26	7.17	4.97	0.501894	5.33	13.15	13.01	10.4967	0.426327	15.44	11.94	18.95	15.4433	0.226959	39.34	16.29	3.24	19.6233	0.931513	predicted protein [Hordeum vulgare subsp. vulgare]	PREDICTED: Brachypodium distachyon cytochrome P450 71A1-like (LOC100834183), mRNA	indole-2-monooxygenase OS=Zea mays GN=CYP71C4 PE=1 SV=1	Cytochrome P450	[EC:1.14.-.-]	-	GO:0046872//metal ion binding;GO:0016491//oxidoreductase activity	GO:0016023//cytoplasmic membrane-bounded vesicle
CL11284.Contig1_DB	22.9	0	33.88	18.9267	0.913312	39.88	24.3	34.07	32.75	0.24041	66.25	70.81	115.58	84.2133	0.3237	32.74	26.44	12.41	23.8633	0.43611	54.6	44.96	10.19	36.5833	0.638541	aci-reductone-dioxygenase-like protein [Triticum aestivum]	Lolium perenne aci-reductone-dioxygenase-like protein mRNA, partial cds	1,2-dihydroxy-3-keto-5-methylthiopentene dioxygenase 2 OS=Oryza sativa subsp. japonica GN=ARD2 PE=2 SV=1	Uncharacterized conserved protein, contains double-stranded beta-helix domain	1,2-dihydroxy-3-keto-5-methylthiopentene dioxygenase [EC:1.13.11.53 1.13.11.54]	GO:0019509//L-methionine salvage from methylthioadenosine;GO:0055114//oxidation-reduction process	GO:0046872//metal ion binding;GO:0010309//acireductone dioxygenase [iron(II)-requiring] activity	GO:0005886//plasma membrane;GO:0005634//nucleus;GO:0005829//cytosol
CL22589.Contig1_DB	15.71	0	10.63	8.78	0.913067	12.58	9.47	11.01	11.02	0.141109	168.17	58.53	108.19	111.63	0.491811	17.98	5.46	4.56	9.33333	0.803758	14.82	18.63	1.72	11.7233	0.756621	--	--	--	--	--	-	-	-
CL20040.Contig3_DB	1.9	16.84	6.43	8.39	0.913042	8.02	17.16	16.96	14.0467	0.371633	4.87	4.17	1.65	3.56333	0.475273	6.87	4.46	11.46	7.59667	0.468117	2.16	4.51	11.22	5.96333	0.788418	--	--	--	--	--	-	-	-
CL17394.Contig2_DB	7.67	0	11.32	6.33	0.912755	1	3.45	3.17	2.54	0.527956	24.71	4.07	19.11	15.9633	0.66864	3.79	7.47	2.08	4.44667	0.619419	10.93	13.7	2.09	8.90667	0.680804	--	--	--	--	--	-	-	-
CL2571.Contig6_DB	2.54	0	3.74	2.09333	0.912224	49.79	47.85	22.04	39.8933	0.388331	5.29	6.1	8.1	6.49667	0.222635	5.98	5.12	3.57	4.89	0.249765	7.15	10.38	1.33	6.28667	0.729537	PREDICTED: probable galacturonosyltransferase-like 9-like [Brachypodium distachyon]	Triticum aestivum cDNA, clone: WT007_A11, cultivar: Chinese Spring	Probable galacturonosyltransferase-like 9 OS=Arabidopsis thaliana GN=GATL9 PE=2 SV=1	DNA-directed RNA polymerase, beta' subunit/160 kD subunit	alpha-1,4-galacturonosyltransferase [EC:2.4.1.43]	-	GO:0016757//transferase activity, transferring glycosyl groups	GO:0016023//cytoplasmic membrane-bounded vesicle
Unigene41999_DB	5.24	0	3.56	2.93333	0.912143	36.97	63.82	35.42	45.4033	0.351695	9.58	4.59	6.82	6.99667	0.357268	5.69	3.72	3.25	4.22	0.306769	3.65	4.9	1.72	3.42333	0.467986	putative C3H2C3 RING-finger protein [Triticum durum]	PREDICTED: Brachypodium distachyon uncharacterized LOC100834598 (LOC100834598), mRNA	--	--	--	-	GO:0008270//zinc ion binding	-
CL18172.Contig2_DB	35.9	0	52.69	29.53	0.911493	39.87	24.9	24.28	29.6833	0.297384	70.06	100.42	63.24	77.9067	0.254061	86.73	30.76	36.65	51.38	0.598586	59.88	38.43	44.45	47.5867	0.232495	predicted protein [Hordeum vulgare subsp. vulgare] >gi|326534058|dbj|BAJ89379.1| predicted protein [Hordeum vulgare subsp. vulgare]	Triticum aestivum cDNA, clone: WT013_D23, cultivar: Chinese Spring	Uncharacterized protein At1g01500 OS=Arabidopsis thaliana GN=At1g01500 PE=2 SV=1	--	--	-	-	GO:0009536//plastid
CL7973.Contig1_DB	11.13	0	16.33	9.15333	0.911419	11.21	11.43	6.75	9.79667	0.269559	13.59	11.45	14.46	13.1667	0.117646	8.84	19.45	1.74	10.01	0.890388	17.74	21.12	0	12.9533	0.875798	PREDICTED: uncharacterized protein LOC100822706 [Brachypodium distachyon]	PREDICTED: Brachypodium distachyon uncharacterized LOC100822706 (LOC100822706), mRNA	--	--	F-type H+-transporting ATPase subunit e [EC:3.6.3.14]	GO:0015986//ATP synthesis coupled proton transport	GO:0015078//hydrogen ion transmembrane transporter activity	GO:0000276//mitochondrial proton-transporting ATP synthase complex, coupling factor F(o)
CL8975.Contig3_DB	8.39	0	12.3	6.89667	0.911238	14.55	16.98	1.74	11.09	0.738321	3.18	9.4	17.68	10.0867	0.721184	5.14	5.69	0.85	3.89333	0.680628	17.7	23.21	2.58	14.4967	0.736827	predicted protein [Hordeum vulgare subsp. vulgare]	Triticum aestivum cDNA, clone: WT007_M12, cultivar: Chinese Spring	Potassium channel AKT2 OS=Oryza sativa subsp. japonica GN=Os05g0428700 PE=2 SV=1	--	--	GO:0034765//regulation of ion transmembrane transport;GO:0071805//potassium ion transmembrane transport;GO:0009737//response to abscisic acid stimulus;GO:0042391//regulation of membrane potential	GO:0005249//voltage-gated potassium channel activity	GO:0016021//integral to membrane;GO:0009536//plastid
Unigene36202_DB	4.4	0	6.45	3.61667	0.91122	12.4	6.01	11.02	9.81	0.342758	18.76	8.94	11.18	12.96	0.397091	4.7	4.41	0.86	3.32333	0.6434	8.65	10.15	1.79	6.86333	0.64942	PREDICTED: IAA-amino acid hydrolase ILR1-like 4-like [Brachypodium distachyon]	PREDICTED: Brachypodium distachyon IAA-amino acid hydrolase ILR1-like 4-like (LOC100830064), mRNA	IAA-amino acid hydrolase ILR1-like 3 OS=Oryza sativa subsp. japonica GN=ILL3 PE=2 SV=1	Metal-dependent amidase/aminoacylase/carboxypeptidase	IAA-amino acid hydrolase [EC:3.5.1.-]	GO:0008152//metabolic process	GO:0016787//hydrolase activity	-
CL26887.Contig1_DB	19.75	0	28.88	16.21	0.910663	10.25	9.68	1.99	7.30667	0.631366	10.15	3.52	16.45	10.04	0.643994	2.14	9.78	8.76	6.89333	0.601738	19.07	13.96	0	11.01	0.896578	--	Triticum aestivum clone wr1.pk0139.g3:fis, full insert mRNA sequence	--	--	--	-	-	-
CL27192.Contig1_DB	13.04	53.02	11.51	25.8567	0.910271	8.66	10.41	5.82	8.29667	0.279205	0	0	0	0	1	4.46	1.78	9.36	5.2	0.739192	21.67	35.5	15.61	24.26	0.420231	predicted protein [Hordeum vulgare subsp. vulgare]	Phyllostachys edulis cDNA clone: bphylf036h21, full insert sequence	Probable CCR4-associated factor 1 homolog 2 OS=Arabidopsis thaliana GN=CAF1-2 PE=2 SV=1	--	CCR4-NOT transcription complex subunit 7/8	GO:0009451//RNA modification;GO:0010228//vegetative to reproductive phase transition of meristem	GO:0003676//nucleic acid binding;GO:0004540//ribonuclease activity	GO:0005737//cytoplasm;GO:0005634//nucleus
CL10849.Contig1_DB	19.18	10.29	0.81	10.0933	0.910163	15.83	24.1	11.33	17.0867	0.379072	4.25	9.1	4.52	5.95667	0.457563	3.42	6.05	7.56	5.67667	0.369072	7	5.42	4.12	5.51333	0.261596	predicted protein [Hordeum vulgare subsp. vulgare]	PREDICTED: Brachypodium distachyon uncharacterized LOC100841037 (LOC100841037), mRNA	--	--	--	-	-	-
CL13458.Contig1_DB	5.66	0	3.88	3.18	0.910126	0	0	0	0	1	11.73	18.35	0	10.0267	0.926811	20.31	1.81	11.38	11.1667	0.828523	7.31	0	3.96	3.75667	0.974066	--	Triticum aestivum cultivar A3017 MADS-box transcription factor mRNA, complete cds	--	--	--	-	-	-
Unigene49076_DB	5.32	0	3.65	2.99	0.909939	0	0	0	0	1	11.03	23.05	3.62	12.5667	0.780296	2.12	3.4	7.13	4.21667	0.617295	5.17	1.88	1.85	2.96667	0.643214	expressed protein [Oryza sativa Japonica Group]	--	--	--	--	-	-	-
CL6404.Contig2_DB	18.09	0	26.36	14.8167	0.909881	0	0	0	0	1	39.75	32.67	54.91	42.4433	0.267698	15.59	19.52	0	11.7033	0.882151	8.74	22.78	3.59	11.7033	0.84867	PREDICTED: uncharacterized protein LOC100822472 isoform 1 [Brachypodium distachyon] >gi|357112149|ref|XP_003557872.1| PREDICTED: uncharacterized protein LOC100822472 isoform 2 [Brachypodium distachyon]	PREDICTED: Brachypodium distachyon uncharacterized LOC100822472, transcript variant 1 (LOC100822472), mRNA	--	Cellobiohydrolase A (1,4-beta-cellobiosidase A)	[EC:3.4.22.-]	-	-	GO:0005739//mitochondrion;GO:0009507//chloroplast
Unigene4809_DB	8.92	0	12.99	7.30333	0.909747	4.32	7.19	2.73	4.74667	0.476209	24.58	12.07	26.73	21.1267	0.374722	3.17	4.38	0	2.51667	0.898772	7.75	6.09	1	4.94667	0.711034	--	Oryza sativa genomic DNA, chromosome 4, BAC clone: OSJNBa0060N03, complete sequence	--	--	galactokinase [EC:2.7.1.6]	-	-	-
CL1999.Contig5_DB	7.05	0.33	12.11	6.49667	0.909614	94.09	44.3	35.17	57.8533	0.548148	22.51	23.14	20.95	22.2	0.0507852	6.81	2.99	2.46	4.08667	0.580746	7.97	6.22	0	4.73	0.885563	PREDICTED: uncharacterized protein LOC100846168 [Brachypodium distachyon]	PREDICTED: Brachypodium distachyon uncharacterized LOC100846168 (LOC100846168), mRNA	--	--	--	-	-	GO:0005774//vacuolar membrane;GO:0005634//nucleus;GO:0005886//plasma membrane
Unigene2568_DB	24.51	0	35.64	20.05	0.909416	54.9	57.77	40.38	51.0167	0.182739	51.74	43.05	71.91	55.5667	0.266449	64.56	44.03	61.59	56.7267	0.195595	54.57	62.9	38.66	52.0433	0.236648	PREDICTED: thylakoid membrane protein slr0575-like [Brachypodium distachyon]	PREDICTED: Brachypodium distachyon thylakoid membrane protein slr0575-like (LOC100830341), mRNA	--	--	--	GO:0009965//leaf morphogenesis;GO:0000023//maltose metabolic process;GO:0030154//cell differentiation;GO:0019252//starch biosynthetic process;GO:0010207//photosystem II assembly	-	GO:0005739//mitochondrion;GO:0009941//chloroplast envelope;GO:0009535//chloroplast thylakoid membrane
CL3898.Contig3_DB	8.95	0	13.01	7.32	0.909345	22.71	24.02	13.53	20.0867	0.284562	43.64	24.08	51.82	39.8467	0.357715	8.46	1.34	2.1	3.96667	0.985677	2.78	0	2.82	1.86667	0.866092	--	--	--	--	--	-	-	-
CL5161.Contig4_DB	5.68	0.4	10.35	5.47667	0.908968	13.47	5.18	9.33	9.32667	0.444425	63.14	52.61	58.47	58.0733	0.090854	19.5	11.14	9.13	13.2567	0.414847	18.21	25.72	11.27	18.4	0.392765	PREDICTED: monodehydroascorbate reductase-like isoform 1 [Brachypodium distachyon]	Hordeum vulgare subsp. vulgare cDNA clone: FLbaf87b08, mRNA sequence	Monodehydroascorbate reductase OS=Solanum lycopersicum GN=AFRR PE=1 SV=1	Uncharacterized NAD(FAD)-dependent dehydrogenases	monodehydroascorbate reductase (NADH) [EC:1.6.5.4]	GO:0009753//response to jasmonic acid stimulus;GO:0022900//electron transport chain;GO:0009414//response to water deprivation;GO:0009651//response to salt stress;GO:0009610//response to symbiotic fungus;GO:0045454//cell redox homeostasis;GO:0043903//regulation of symbiosis, encompassing mutualism through parasitism;GO:0010043//response to zinc ion;GO:0046686//response to cadmium ion	GO:0016656//monodehydroascorbate reductase (NADH) activity;GO:0050660//flavin adenine dinucleotide binding;GO:0015036//disulfide oxidoreductase activity	GO:0005829//cytosol;GO:0009507//chloroplast;GO:0005782//peroxisomal matrix;GO:0005886//plasma membrane;GO:0048046//apoplast
Unigene18258_DB	7.13	0	10.34	5.82333	0.908826	0	0	0	0	1	7.14	1.56	4.41	4.37	0.638493	3.44	8.24	1.44	4.37333	0.799106	18.21	19.67	0	12.6267	0.867953	PREDICTED: 6-phosphogluconate dehydrogenase, decarboxylating-like isoform 1 [Brachypodium distachyon] >gi|357111202|ref|XP_003557403.1| PREDICTED: 6-phosphogluconate dehydrogenase, decarboxylating-like isoform 2 [Brachypodium distachyon]	Phyllostachys edulis cDNA clone: bphylf044e08, full insert sequence	6-phosphogluconate dehydrogenase, decarboxylating 2, chloroplastic OS=Oryza sativa subsp. japonica GN=G6PGH2 PE=2 SV=1	--	6-phosphogluconate dehydrogenase [EC:1.1.1.44]	-	-	-
CL6026.Contig5_DB	3.69	0	5.35	3.01333	0.908773	17.17	10.74	0.83	9.58	0.859241	4.78	5.31	0.47	3.52	0.754158	24.29	12.05	15.08	17.14	0.371921	0	9.11	5.97	5.02667	0.920626	Os03g0751600 [Oryza sativa Japonica Group] >gi|113549764|dbj|BAF13207.1| Os03g0751600, partial [Oryza sativa Japonica Group]	Triticum aestivum cDNA, clone: WT010_A11, cultivar: Chinese Spring	Leucine-rich repeat extensin-like protein 3 OS=Arabidopsis thaliana GN=LRX3 PE=1 SV=1	Endoglucanase	phospholipase D [EC:3.1.4.4]	-	-	-
CL6175.Contig1_DB	0.76	7.54	14.66	7.65333	0.908192	8.07	6.21	2.6	5.62667	0.494301	4.56	7.31	9.91	7.26	0.368506	14.51	6.33	16.62	12.4867	0.435281	16.95	14.02	12.3	14.4233	0.163006	PREDICTED: uncharacterized protein LOC100835405 [Brachypodium distachyon]	PREDICTED: Brachypodium distachyon uncharacterized LOC100835405 (LOC100835405), mRNA	Formin-like protein 14 OS=Arabidopsis thaliana GN=FH14 PE=3 SV=3	--	RNA-binding protein with serine-rich domain 1	-	-	GO:0009507//chloroplast
CL17917.Contig3_DB	27.02	4.34	8.52	13.2933	0.907972	25.5	7.1	22.75	18.45	0.537945	25.71	30.75	44.52	33.66	0.289269	26.83	32.45	0	19.76	0.877623	20.2	24.03	2.86	15.6967	0.718663	PREDICTED: pentatricopeptide repeat-containing protein At5g46580, chloroplastic-like [Brachypodium distachyon]	Hordeum vulgare subsp. vulgare cDNA clone: FLbaf79c15, mRNA sequence	Coatomer subunit zeta-1 OS=Oryza sativa subsp. japonica GN=COPZ1 PE=2 SV=1	--	--	GO:0006810//transport	-	GO:0009507//chloroplast
Unigene42698_DB	28.41	23.09	25.01	25.5033	0.105637	3.42	4.23	2.57	3.40667	0.243663	32.1	47.49	43.78	41.1233	0.195305	19.85	19.53	12.9	17.4267	0.225142	18.01	14.66	5.05	12.5733	0.535042	Os03g0764000 [Oryza sativa Japonica Group] >gi|113549836|dbj|BAF13279.1| Os03g0764000 [Oryza sativa Japonica Group]	Oryza sativa Japonica Group Os03g0764000 (Os03g0764000) mRNA, complete cds	--	--	--	GO:0009826//unidimensional cell growth;GO:0009734//auxin mediated signaling pathway;GO:0008152//metabolic process;GO:0009640//photomorphogenesis;GO:0009723//response to ethylene stimulus	GO:0008080//N-acetyltransferase activity	-
CL3631.Contig3_DB	22.09	0	31.9	17.9967	0.907901	31.98	24.06	16.53	24.19	0.319381	47.21	39.39	54.17	46.9233	0.15758	40.5	12.78	12.93	22.07	0.7232	55.11	49.7	8.99	37.9333	0.664619	predicted protein [Hordeum vulgare subsp. vulgare]	PREDICTED: Brachypodium distachyon thioredoxin-like protein 4A-like (LOC100842233), mRNA	--	Thiol-disulfide isomerase and thioredoxins	U5 snRNP protein, DIM1 family	GO:0016049//cell growth;GO:0006623//protein targeting to vacuole;GO:0000902//cell morphogenesis;GO:0016197//endosomal transport;GO:0006944//cellular membrane fusion;GO:0007067//mitosis;GO:0007030//Golgi organization;GO:0007033//vacuole organization;GO:0048193//Golgi vesicle transport	GO:0003676//nucleic acid binding;GO:0003824//catalytic activity	GO:0005681//spliceosomal complex;GO:0005737//cytoplasm
CL1776.Contig2_DB	18.89	108.16	32.16	53.07	0.907641	26.05	45.79	26.5	32.78	0.343784	35.1	42.98	16.56	31.5467	0.429956	34.69	18.86	64.53	39.36	0.589187	6.91	34.78	70.2	37.2967	0.850477	carotenoid cleavage dioxygenase [Brachypodium sylvaticum]	Oryza sativa Japonica Group cDNA clone:J013088L06, full insert sequence	Carotenoid 9,10(9',10')-cleavage dioxygenase OS=Crocus sativus GN=CCD PE=1 SV=1	Lignostilbene-alpha,beta-dioxygenase and related enzymes	carotenoid cleavage dioxygenase	GO:0009414//response to water deprivation;GO:0016124//xanthophyll catabolic process;GO:0016121//carotene catabolic process	GO:0045549//9-cis-epoxycarotenoid dioxygenase activity	GO:0005773//vacuole;GO:0005886//plasma membrane
CL20650.Contig1_DB	13.12	51.28	10.77	25.0567	0.907561	78.23	140.08	99.02	105.777	0.297549	10.64	15.69	9.83	12.0533	0.263444	41.19	38.11	94.86	58.0533	0.549713	90.95	41.96	52.03	61.6467	0.419684	predicted protein [Hordeum vulgare subsp. vulgare]	Phyllostachys edulis cDNA clone: bphyem102g07, full insert sequence	Chitinase 6 OS=Oryza sativa subsp. japonica GN=Cht6 PE=2 SV=1	Lysophospholipase	chitinase [EC:3.2.1.14]	GO:0006952//defense response;GO:0006032//chitin catabolic process;GO:0016998//cell wall macromolecule catabolic process;GO:0010262//somatic embryogenesis;GO:0000272//polysaccharide catabolic process	GO:0008061//chitin binding;GO:0004568//chitinase activity	GO:0009505//plant-type cell wall;GO:0016023//cytoplasmic membrane-bounded vesicle;GO:0005886//plasma membrane;GO:0048046//apoplast
CL20846.Contig2_DB	10.28	0	14.82	8.36667	0.907531	5.95	12.18	11.73	9.95333	0.349057	37.07	24.65	35.63	32.45	0.209345	24.44	13.29	2.06	13.2633	0.843681	19.37	21.08	1.75	14.0667	0.760717	PREDICTED: peroxiredoxin-2F, mitochondrial-like [Brachypodium distachyon]	PREDICTED: Brachypodium distachyon peroxiredoxin-2F, mitochondrial-like (LOC100832637), mRNA	Peroxiredoxin-2F, mitochondrial OS=Oryza sativa subsp. japonica GN=PRXIIF PE=2 SV=1	Peroxiredoxin	peroxiredoxin (alkyl hydroperoxide reductase subunit C) [EC:1.11.1.15]	GO:0009060//aerobic respiration;GO:0006979//response to oxidative stress;GO:0046686//response to cadmium ion;GO:0006096//glycolysis	GO:0004601//peroxidase activity;GO:0051920//peroxiredoxin activity	GO:0005759//mitochondrial matrix
CL27275.Contig2_DB	7.23	26.83	5.31	13.1233	0.907474	1.14	1.74	1.6	1.49333	0.210201	3.94	17.67	13.69	11.7667	0.600355	4.79	4.15	9.06	6	0.444881	1.19	7.88	1.97	3.68	0.994064	--	--	--	--	--	-	-	-
CL2977.Contig1_DB	18.81	6.47	2.65	9.31	0.907201	2.4	5.15	11.15	6.23333	0.717829	66.46	63.98	28.34	52.9267	0.402987	9.52	7.33	13.97	10.2733	0.329347	2.43	5.04	2.24	3.23667	0.483404	hypothetical protein OsJ_03034 [Oryza sativa Japonica Group]	Zea mays full-length cDNA clone ZM_BFb0067I02 mRNA, complete cds	Arginine/serine-rich protein 45 OS=Arabidopsis thaliana GN=SR45 PE=1 SV=1	Uncharacterized protein conserved in bacteria with the myosin-like domain	RNA-binding protein with serine-rich domain 1	-	-	GO:0016020//membrane;GO:0016023//cytoplasmic membrane-bounded vesicle
CL18550.Contig2_DB	3.12	0	4.49	2.53667	0.90715	13.59	6.45	7.45	9.16333	0.421907	28.35	20.91	29.25	26.17	0.174913	10.91	4.79	5.57	7.09	0.469834	5.69	8.22	0.98	4.96333	0.740287	predicted protein [Hordeum vulgare subsp. vulgare]	PREDICTED: Brachypodium distachyon transcription initiation factor IIB-like (LOC100828741), mRNA	Transcription initiation factor IIB OS=Oryza sativa subsp. japonica GN=TFIIB PE=1 SV=1	Transcription initiation factor TFIIIB, Brf1 subunit/Transcription initiation factor TFIIB	transcription initiation factor TFIIB	GO:0006413//translational initiation;GO:0006355//regulation of transcription, DNA-dependent;GO:0006352//DNA-dependent transcription, initiation	GO:0003743//translation initiation factor activity;GO:0017025//TBP-class protein binding;GO:0008270//zinc ion binding	GO:0005737//cytoplasm;GO:0005634//nucleus
CL1684.Contig3_DB	20.64	0	29.7	16.78	0.907128	19.1	10.05	17.67	15.6067	0.311728	39.05	59.07	78.43	58.85	0.334595	14.45	11.86	10.79	12.3667	0.152173	39.05	23.83	6.62	23.1667	0.700367	predicted protein [Hordeum vulgare subsp. vulgare]	Triticum aestivum cDNA, clone: WT006_A09, cultivar: Chinese Spring	--	Uncharacterized protein conserved in bacteria with the myosin-like domain	serine/arginine repetitive matrix protein 1	-	GO:0008270//zinc ion binding	GO:0009536//plastid
CL26816.Contig2_DB	306.63	0	440.73	249.12	0.906885	833.68	497.01	195.41	508.7	0.62767	323.48	405.92	980.61	570.003	0.628026	579.39	520.83	312.65	470.957	0.297669	1503.52	1083.01	55.52	880.683	0.845822	PREDICTED: photosystem II 10 kDa polypeptide, chloroplastic-like isoform 1 [Brachypodium distachyon] >gi|357145092|ref|XP_003573521.1| PREDICTED: photosystem II 10 kDa polypeptide, chloroplastic-like isoform 2 [Brachypodium distachyon] >gi|357145094|ref|XP_003573522.1| PREDICTED: photosystem II 10 kDa polypeptide, chloroplastic-like isoform 3 [Brachypodium distachyon]	Hordeum vulgare subsp. vulgare cDNA clone: FLbaf100j21, mRNA sequence	Photosystem II 10 kDa polypeptide, chloroplastic OS=Spinacia oleracea GN=PSBR PE=2 SV=1	--	photosystem II 10kDa protein	GO:0015979//photosynthesis	-	GO:0009654//oxygen evolving complex;GO:0042651//thylakoid membrane;GO:0009536//plastid
Unigene37364_DB	27.73	0	39.84	22.5233	0.906791	6.68	29.66	20.26	18.8667	0.61236	80.89	53.73	58.5	64.3733	0.225269	31.31	12.16	17	20.1567	0.494011	15.39	5.72	5.51	8.87333	0.636128	predicted protein [Hordeum vulgare subsp. vulgare]	Triticum aestivum cDNA, clone: WT008_L09, cultivar: Chinese Spring	Probable phosphatidylinositol 4-kinase type 2-beta At1g26270 OS=Arabidopsis thaliana GN=At1g26270 PE=1 SV=1	--	--	GO:0016310//phosphorylation	GO:0016301//kinase activity;GO:0016773//phosphotransferase activity, alcohol group as acceptor	-
CL820.Contig2_DB	12.17	0	17.48	9.88333	0.906733	3.75	7.09	4.35	5.06333	0.351665	16.09	17.73	17.27	17.03	0.049673	9.16	3.04	2.09	4.76333	0.805557	14.4	13.69	3.82	10.6367	0.556008	predicted protein [Hordeum vulgare subsp. vulgare] >gi|326521204|dbj|BAJ96805.1| predicted protein [Hordeum vulgare subsp. vulgare]	PREDICTED: Brachypodium distachyon probable inactive purple acid phosphatase 2-like (LOC100843391), mRNA	Probable inactive purple acid phosphatase 2 OS=Arabidopsis thaliana GN=PAP2 PE=2 SV=1	Translation initiation factor 2 (IF-2; GTPase)	plasminogen activator inhibitor 1 RNA-binding protein	-	GO:0046872//metal ion binding;GO:0003993//acid phosphatase activity	GO:0016023//cytoplasmic membrane-bounded vesicle;GO:0009507//chloroplast
CL10708.Contig1_DB	91.59	0	63.79	51.7933	0.906656	28.67	14.33	4.86	15.9533	0.751424	21.18	44.92	79.71	48.6033	0.605685	20.91	20.99	17.04	19.6467	0.11492	80.76	45.65	0	42.1367	0.961027	PREDICTED: alpha-galactosidase-like [Brachypodium distachyon]	PREDICTED: Brachypodium distachyon alpha-galactosidase-like (LOC100831756), mRNA	Alpha-galactosidase OS=Oryza sativa subsp. japonica GN=Os10g0493600 PE=1 SV=1	--	alpha-galactosidase [EC:3.2.1.22]	GO:0009965//leaf morphogenesis;GO:0009911//positive regulation of flower development;GO:0032940//secretion by cell;GO:0016139//glycoside catabolic process;GO:0046477//glycosylceramide catabolic process;GO:0009311//oligosaccharide metabolic process	GO:0052692//raffinose alpha-galactosidase activity	GO:0009505//plant-type cell wall;GO:0016023//cytoplasmic membrane-bounded vesicle
CL17232.Contig1_DB	4.64	6.66	0	3.76667	0.906587	59.29	257.13	199.72	172.047	0.591594	2.34	3.11	3.89	3.11333	0.248931	2.27	7.19	21.6	10.3533	0.970292	2.79	3.96	6.67	4.47333	0.444922	--	--	--	--	--	-	-	-
Unigene18919_DB	3.07	0	2.14	1.73667	0.906472	15.68	1.15	13.81	10.2133	0.773946	7.75	12.53	6.43	8.90333	0.36047	32.46	31.72	6.22	23.4667	0.636675	57.22	58.93	3.17	39.7733	0.797292	predicted protein [Hordeum vulgare subsp. vulgare] >gi|326527943|dbj|BAJ89023.1| predicted protein [Hordeum vulgare subsp. vulgare] >gi|326532670|dbj|BAJ89180.1| predicted protein [Hordeum vulgare subsp. vulgare] >gi|326534338|dbj|BAJ89519.1| predicted protein [Hordeum vulgare subsp. vulgare]	Phyllostachys edulis cDNA clone: bphyem201n07, full insert sequence	Cytochrome P450 86A2 OS=Arabidopsis thaliana GN=CYP86A2 PE=2 SV=1	Uncharacterized protein conserved in bacteria with the myosin-like domain	cytochrome P450, family 86, subfamily A, polypeptide 2/4/7/8 (fatty acid omega-hydroxylase) [EC:1.14.-.-]	GO:0055114//oxidation-reduction process	GO:0020037//heme binding;GO:0016705//oxidoreductase activity, acting on paired donors, with incorporation or reduction of molecular oxygen;GO:0004497//monooxygenase activity;GO:0005506//iron ion binding;GO:0009055//electron carrier activity	GO:0016020//membrane
Unigene42544_DB	8.29	0	11.89	6.72667	0.906424	3.96	5.82	2.15	3.97667	0.461456	23.49	14.97	45.5	27.9867	0.562907	12.62	2	7.34	7.32	0.725414	11.36	18.76	5.34	11.82	0.568681	PREDICTED: uncharacterized protein LOC100826992 [Brachypodium distachyon]	PREDICTED: Brachypodium distachyon uncharacterized LOC100826992 (LOC100826992), mRNA	--	--	--	GO:0006364//rRNA processing;GO:0019288//isopentenyl diphosphate biosynthetic process, mevalonate-independent pathway;GO:0010027//thylakoid membrane organization;GO:0010190//cytochrome b6f complex assembly;GO:0010207//photosystem II assembly	-	GO:0009507//chloroplast
Unigene40633_DB	2.81	0	1.96	1.59	0.906337	27.88	10.53	9.71	16.04	0.639771	53.2	13.59	40.31	35.7	0.565921	8.01	7.26	0.95	5.40667	0.717219	3.75	4	0	2.58333	0.867376	cold acclimation protein COR413-TM1 [Triticum aestivum]	Triticum aestivum cDNA, clone: SET2_H15, cultivar: Chinese Spring	Formin-like protein 3 OS=Oryza sativa subsp. japonica GN=FH3 PE=2 SV=2	--	--	GO:0009628//response to abiotic stimulus;GO:0006950//response to stress	-	GO:0016020//membrane;GO:0044434
CL9432.Contig2_DB	2.29	0.34	4.84	2.49	0.906288	2.62	2.65	2.3	2.52333	0.0768797	9.73	5.67	19.26	11.5533	0.603814	0.95	1.86	1.57	1.46	0.318401	3.52	3.69	0	2.40333	0.866747	--	Hordeum vulgare subsp. vulgare mRNA for predicted protein, complete cds, clone: NIASHv2029C18	--	--	--	-	-	-
Unigene18647_DB	27.34	0.57	42.76	23.5567	0.906237	77.84	104.43	17.74	66.67	0.666137	4.03	13.65	7.43	8.37	0.582844	2.35	0.62	1.94	1.63667	0.552348	1.93	1.36	0	1.09667	0.904177	--	--	--	--	--	-	-	-
CL5057.Contig2_DB	1.2	0	0.84	0.68	0.905577	407.37	309.58	140.02	285.657	0.473544	60.99	50.59	72.34	61.3067	0.177443	11.36	10.5	15.04	12.3	0.196061	2.45	1.28	1.22	1.65	0.420285	predicted protein [Hordeum vulgare subsp. vulgare]	Triticum aestivum cDNA, clone: SET6_G08, cultivar: Chinese Spring	Vegetative cell wall protein gp1 OS=Chlamydomonas reinhardtii GN=GP1 PE=2 SV=1	Translation initiation factor 2 (IF-2; GTPase)	solute carrier family 39 (zinc transporter), member 1/2/3	GO:0044699	-	-
Unigene2515_DB	18.16	2.14	36.27	18.8567	0.90555	441.64	497.3	274.89	404.61	0.286045	105.96	84.28	121.54	103.927	0.18006	38.19	19.08	26.26	27.8433	0.346686	66.6	55.31	18.06	46.6567	0.544416	predicted protein [Hordeum vulgare subsp. vulgare] >gi|326526485|dbj|BAJ97259.1| predicted protein [Hordeum vulgare subsp. vulgare]	Triticum aestivum cDNA, clone: WT003_N02, cultivar: Chinese Spring	Nitrate transporter 1.3 OS=Arabidopsis thaliana GN=NRT1.3 PE=1 SV=1	Dipeptide/tripeptide permease	solute carrier family 15 (peptide/histidine transporter), member 3/4	GO:0006810//transport	GO:0005215//transporter activity	GO:0016020//membrane;GO:0016023//cytoplasmic membrane-bounded vesicle
Unigene36925_DB	7.34	0	10.48	5.94	0.905461	3.21	0	1.67	1.62667	0.98695	9.67	8.02	20.03	12.5733	0.517774	2.64	5.8	3.85	4.09667	0.389188	2.44	2.77	0	1.73667	0.871221	predicted protein [Hordeum vulgare subsp. vulgare]	--	Proline-rich receptor-like protein kinase PERK2 OS=Arabidopsis thaliana GN=PERK2 PE=2 SV=3	--	--	-	-	-
Unigene49793_DB	3.21	0	2.25	1.82	0.905294	0	10.23	11.05	7.09333	0.867952	10.87	6.07	18.82	11.92	0.540229	0.66	2.08	3.26	2	0.650922	4.35	4.58	0	2.97667	0.866887	--	--	--	--	--	-	-	-
Unigene27754_DB	2.14	0	1.5	1.21333	0.905294	2.07	8.03	2.95	4.35	0.739587	9.04	6.43	5.29	6.92	0.277806	1.75	1.39	0	1.04667	0.882936	12.97	14.5	5.85	11.1067	0.415627	PREDICTED: uncharacterized protein LOC100834346 [Brachypodium distachyon]	PREDICTED: Brachypodium distachyon uncharacterized LOC100834346 (LOC100834346), mRNA	--	--	--	-	-	-
CL23490.Contig1_DB	44.82	0.08	64.41	36.4367	0.904973	9.34	29.02	21.16	19.84	0.499303	28.69	21.31	23.03	24.3433	0.158619	3.6	3.64	8.55	5.26333	0.540799	3.56	6.41	1.89	3.95333	0.578127	--	Brachypodium distachyon clone BAC DB009L22, complete sequence	--	--	--	-	-	-
Unigene2946_DB	3.65	0.42	7.24	3.77	0.904929	9.52	9.22	5.91	8.21667	0.243804	15.41	4.05	11.01	10.1567	0.563952	3.25	3.12	1.23	2.53333	0.446285	3.17	4.36	0.32	2.61667	0.793399	hypothetical protein OsI_14416 [Oryza sativa Indica Group]	Phyllostachys heterocycla genomic DNA, BAC clone: PH01B001E05, complete sequence	--	--	exportin-1	-	-	-
CL7991.Contig1_DB	4.53	0	6.45	3.66	0.904875	34.89	43.34	17.27	31.8333	0.417835	25.65	16.59	21.21	21.15	0.214198	2.74	3.51	4.09	3.44667	0.196487	6.48	11.59	1.33	6.46667	0.793301	predicted protein [Hordeum vulgare subsp. vulgare]	Triticum aestivum cDNA, clone: SET3_A02, cultivar: Chinese Spring	Ethylene-responsive transcription factor RAP2-10 OS=Arabidopsis thaliana GN=RAP2-10 PE=2 SV=1	ATPases involved in chromosome partitioning	EREBP-like factor	-	-	-
CL11646.Contig2_DB	9.06	0	12.9	7.32	0.904875	7.98	8.16	4.21	6.78333	0.328804	13.25	10.83	23.75	15.9433	0.430788	1.68	3.09	0	1.59	0.972934	6.93	5.83	0	4.25333	0.875626	--	--	--	--	--	-	-	-
Unigene39436_DB	6.19	0	4.35	3.51333	0.904749	21.05	5.98	21.49	16.1733	0.545987	12.28	6.46	3.57	7.43667	0.596554	9.81	27.4	62.56	33.2567	0.807605	1.83	23.78	18.77	14.7933	0.777557	PREDICTED: uncharacterized protein LOC100827376 [Brachypodium distachyon]	Hordeum vulgare subsp. vulgare cDNA clone: FLbaf150m21, mRNA sequence	Glycine-rich protein A3 OS=Daucus carota PE=2 SV=1	Predicted periplasmic or secreted lipoprotein	RNA-binding protein Musashi	-	-	-
CL1875.Contig2_DB	10.8	0.18	16.53	9.17	0.904687	0.61	2.56	4.05	2.40667	0.716808	13.42	8.67	24.96	15.6833	0.534168	2.72	1.65	1.38	1.91667	0.369748	4.67	4.56	0.21	3.14667	0.808418	predicted protein [Hordeum vulgare subsp. vulgare]	PREDICTED: Brachypodium distachyon uncharacterized LOC100827421 (LOC100827421), mRNA	--	--	--	-	-	-
CL2910.Contig3_DB	25.65	0	36.44	20.6967	0.904405	37.56	39.5	43.37	40.1433	0.0736846	80.06	26.21	88.84	65.0367	0.521402	21.21	20.03	16.14	19.1267	0.138705	86.17	56.09	3.34	48.5333	0.863919	ATP-dependent Clp protease adaptor protein ClpS containing protein [Zea mays]	Hordeum vulgare subsp. vulgare cDNA clone: FLbaf7l02, mRNA sequence	--	--	ATP-dependent Clp protease adaptor protein ClpS	GO:0006508//proteolysis;GO:0030163//protein catabolic process	GO:0008233//peptidase activity	GO:0005739//mitochondrion
CL19899.Contig2_DB	29.85	42.38	0	24.0767	0.904273	14.76	10.35	20.41	15.1733	0.332341	23.03	25.74	46.14	31.6367	0.399319	41.8	42.17	53.68	45.8833	0.147213	0	50.51	71.49	40.6667	0.903625	RecName: Full=Chlorophyll synthase, chloroplastic; AltName: Full=Polyprenyl transferase; Flags: Precursor >gi|7378659|emb|CAB85464.1| chlorophyll synthase [Avena sativa]	Avena sativa mRNA for chlorophyll synthase (chlG gene)	Chlorophyll synthase, chloroplastic OS=Avena sativa GN=CHLG PE=1 SV=1	4-hydroxybenzoate polyprenyltransferase and related prenyltransferases	chlorophyll synthase [EC:2.5.1.62]	GO:0006098//pentose-phosphate shunt;GO:0016117//carotenoid biosynthetic process;GO:0019288//isopentenyl diphosphate biosynthetic process, mevalonate-independent pathway;GO:0009902//chloroplast relocation;GO:0009965//leaf morphogenesis;GO:0030154//cell differentiation;GO:0019344//cysteine biosynthetic process;GO:0045893//positive regulation of transcription, DNA-dependent;GO:0009073//aromatic amin…	GO:0046408//chlorophyll synthetase activity	GO:0016021//integral to membrane;GO:0031969//chloroplast membrane;GO:0009535//chloroplast thylakoid membrane
CL24917.Contig2_DB	2.81	0	1.98	1.59667	0.904188	5.21	7.38	4.35	5.64667	0.276532	12.51	9.07	8.52	10.0333	0.215523	6.37	2.28	3.81	4.15333	0.497553	2.87	2.01	0.96	1.94667	0.491391	PREDICTED: probable calcium-binding protein CML49-like [Brachypodium distachyon]	Phyllostachys edulis cDNA clone: bphyem106j05, full insert sequence	Probable calcium-binding protein CML49 OS=Arabidopsis thaliana GN=CML49 PE=2 SV=1	--	calcium-binding protein CML	-	GO:0005509//calcium ion binding	-
CL2252.Contig3_DB	3.9	2.76	14.14	6.93333	0.903913	20.32	20.76	6.71	15.93	0.50143	7.63	11.78	38.2	19.2033	0.863493	25.4	43.11	16.56	28.3567	0.476773	42.07	50.3	9.47	33.9467	0.63609	predicted protein [Hordeum vulgare subsp. vulgare]	PREDICTED: Brachypodium distachyon NAD(P)H-quinone oxidoreductase subunit N-like (LOC100823243), mRNA	CASP-like protein 14 OS=Zea mays PE=2 SV=1	--	--	GO:0009817//defense response to fungus, incompatible interaction;GO:0010258//NADH dehydrogenase complex (plastoquinone) assembly;GO:0055114//oxidation-reduction process	GO:0016655//oxidoreductase activity, acting on NAD(P)H, quinone or similar compound as acceptor	GO:0009941//chloroplast envelope;GO:0009535//chloroplast thylakoid membrane;GO:0005739//mitochondrion
CL20756.Contig1_DB	35.39	0.71	54.7	30.2667	0.903872	64.99	32.73	22.25	39.99	0.557032	43.57	12.86	38.44	31.6233	0.520208	36.62	44.04	12.03	30.8967	0.542289	124.26	76.81	0.81	67.2933	0.925393	predicted protein [Hordeum vulgare subsp. vulgare] >gi|326510219|dbj|BAJ87326.1| predicted protein [Hordeum vulgare subsp. vulgare] >gi|326532716|dbj|BAJ89203.1| predicted protein [Hordeum vulgare subsp. vulgare] >gi|326533090|dbj|BAJ93517.1| predicted protein [Hordeum vulgare subsp. vulgare]	Triticum aestivum cDNA, clone: SET2_G15, cultivar: Chinese Spring	Arginine/serine-rich protein 45 OS=Arabidopsis thaliana GN=SR45 PE=1 SV=1	Membrane carboxypeptidase (penicillin-binding protein)	RNA-binding protein with serine-rich domain 1	-	-	-
CL3119.Contig2_DB	5.33	0	7.55	4.29333	0.903794	7.03	5.6	5.78	6.13667	0.12692	10.84	3.43	17.54	10.6033	0.665638	4.87	6.31	3.34	4.84	0.306865	13.4	9.66	3.21	8.75667	0.588661	predicted protein [Hordeum vulgare subsp. vulgare]	PREDICTED: Brachypodium distachyon probable L-ascorbate peroxidase 7, chloroplastic-like (LOC100836915), mRNA	Probable L-ascorbate peroxidase 7, chloroplastic OS=Oryza sativa subsp. japonica GN=APX7 PE=2 SV=1	Catalase (peroxidase I)	L-ascorbate peroxidase [EC:1.11.1.11]	GO:0006979//response to oxidative stress;GO:0055114//oxidation-reduction process	GO:0004601//peroxidase activity;GO:0020037//heme binding	GO:0005739//mitochondrion;GO:0009579//thylakoid;GO:0016020//membrane;GO:0044434
CL2658.Contig9_DB	13.38	0.35	21.13	11.62	0.903718	427.61	203.75	178.33	269.897	0.508246	24.19	34.13	37.58	31.9667	0.217483	79.78	76.21	11.04	55.6767	0.695043	269.37	245.24	0	171.537	0.868877	PREDICTED: uncharacterized protein LOC100843446 isoform 1 [Brachypodium distachyon] >gi|357126688|ref|XP_003565019.1| PREDICTED: uncharacterized protein LOC100843446 isoform 2 [Brachypodium distachyon]	PREDICTED: Brachypodium distachyon uncharacterized LOC100843446, transcript variant 2 (LOC100843446), mRNA	Vegetative cell wall protein gp1 OS=Chlamydomonas reinhardtii GN=GP1 PE=2 SV=1	Predicted membrane protein/domain	far upstream element-binding protein	-	-	-
CL14833.Contig3_DB	64.25	2.58	35.68	34.17	0.903211	92.47	59.63	135.65	95.9167	0.397502	151.51	162.47	148.5	154.16	0.047693	125.99	104.74	52.48	94.4033	0.400721	113.46	73.6	45.75	77.6033	0.438539	PREDICTED: stress-related protein-like [Brachypodium distachyon]	Oryza sativa (indica cultivar-group) cDNA clone:OSIGCEA030M22, full insert sequence	Stress-related protein OS=Vitis riparia GN=SRP PE=2 SV=1	Translation initiation factor 2 (IF-2; GTPase)	RNA-binding protein with serine-rich domain 1	-	-	GO:0005773//vacuole
CL13211.Contig1_DB	5.6	0	7.9	4.5	0.902944	7.34	5.27	1.45	4.68667	0.637557	11.92	9.32	13.52	11.5867	0.182947	4.03	1.82	0.95	2.26667	0.700517	7.64	5.81	0.51	4.65333	0.795786	predicted protein [Hordeum vulgare subsp. vulgare]	PREDICTED: Brachypodium distachyon uncharacterized LOC100826033 (LOC100826033), mRNA	--	--	--	-	-	-
CL17273.Contig5_DB	15.89	0	22.37	12.7533	0.90252	41.05	14.55	13.9	23.1667	0.668669	22.23	22.16	44.84	29.7433	0.439566	22.22	11.84	11.57	15.21	0.399233	35.59	22.77	1.14	19.8333	0.877903	predicted protein [Hordeum vulgare subsp. vulgare]	PREDICTED: Brachypodium distachyon uncharacterized LOC100833504 (LOC100833504), miscRNA	Formin-like protein 15 OS=Oryza sativa subsp. japonica GN=FH15 PE=2 SV=1	--	pectinesterase [EC:3.1.1.11]	GO:0010264//myo-inositol hexakisphosphate biosynthetic process	-	-
Unigene34487_DB	5.47	0	7.69	4.38667	0.902236	2.23	1.03	0.94	1.4	0.514435	6.96	4.67	6.34	5.99	0.197736	14.09	8.88	8.35	10.44	0.303839	15.81	5.38	3.72	8.30333	0.78929	predicted protein [Hordeum vulgare subsp. vulgare]	Oryza sativa Japonica Group Os01g0613500 (Os01g0613500) mRNA, complete cds	Fruit bromelain OS=Ananas comosus PE=1 SV=1	Uncharacterized protein conserved in bacteria	[EC:3.4.22.-]	GO:0006508//proteolysis	GO:0004197//cysteine-type endopeptidase activity	GO:0016023//cytoplasmic membrane-bounded vesicle
Unigene5347_DB	19.73	1.37	35.18	18.76	0.902231	8.4	3.99	12.54	8.31	0.514526	55.3	91.42	107.49	84.7367	0.315438	147.38	53.18	51.96	84.1733	0.650348	168.41	183.22	11.88	121.17	0.783504	predicted protein [Hordeum vulgare subsp. vulgare]	Oryza sativa Japonica Group Os08g0105800 (Os08g0105800) mRNA, complete cds	indole-2-monooxygenase OS=Zea mays GN=CYP71C4 PE=1 SV=1	Predicted hydrolase of the metallo-beta-lactamase superfamily	cytochrome P450, family 71, subfamily C, polypeptide 1 (3-hydroxyindolin-2-one monooxygenase) [EC:1.14.13.139]	-	GO:0046872//metal ion binding;GO:0016491//oxidoreductase activity	-
CL13078.Contig2_DB	1.11	0	0.79	0.633333	0.902121	17.92	30.13	10.9	19.65	0.495218	2.37	2.14	1.81	2.10667	0.133616	1.16	0.18	0.57	0.636667	0.774958	1.53	1.6	0.27	1.13333	0.66043	--	Hordeum vulgare microRNA159b miRNA (MIR159b) gene, complete sequence	--	--	--	-	-	-
CL1572.Contig7_DB	38.36	1.96	65.12	35.1467	0.902002	76.65	49.91	25.81	50.79	0.500717	77.11	63.38	136.77	92.42	0.42217	36.98	46.31	30.59	37.96	0.208264	85.61	69.15	3.63	52.7967	0.821409	predicted protein [Hordeum vulgare subsp. vulgare]	Hordeum vulgare subsp. vulgare cDNA clone: FLbaf30f21, mRNA sequence	60S ribosomal protein L10a-3 OS=Arabidopsis thaliana GN=RPL10AC PE=2 SV=1	Ribosomal protein L1	large subunit ribosomal protein L10Ae	GO:0006412//translation;GO:0009955//adaxial/abaxial pattern specification;GO:0048569//post-embryonic organ development	GO:0003723//RNA binding;GO:0003735//structural constituent of ribosome	GO:0005730//nucleolus;GO:0022625//cytosolic large ribosomal subunit;GO:0005886//plasma membrane
CL11410.Contig3_DB	0.72	0	1.01	0.576667	0.90179	10.52	3.76	26.96	13.7467	0.86798	3.85	8.01	11.23	7.69667	0.480723	5.06	1.9	7.17	4.71	0.563137	3.15	4.15	2.06	3.12	0.335039	predicted protein [Hordeum vulgare subsp. vulgare]	PREDICTED: Brachypodium distachyon probable receptor-like protein kinase At5g47070-like, transcript variant 1 (LOC100824852), mRNA	Probable receptor-like protein kinase At5g47070 OS=Arabidopsis thaliana GN=At5g47070 PE=1 SV=1	Serine/threonine protein kinase	[EC:2.7.1.-]	GO:0006468//protein phosphorylation	GO:0005524//ATP binding;GO:0004674//protein serine/threonine kinase activity	GO:0005886//plasma membrane;GO:0009536//plastid
Unigene35346_DB	17.44	4.69	3.54	8.55667	0.901595	13.52	4.19	5.37	7.69333	0.660366	15.16	17.86	19.67	17.5633	0.129223	5.07	2.9	5.68	4.55	0.321127	7.99	5.19	4.55	5.91	0.309566	--	--	--	--	--	-	-	-
CL22014.Contig2_DB	2.61	0	3.65	2.08667	0.901167	0.84	0	0.9	0.58	0.867569	31.92	32.18	29.33	31.1433	0.0505972	3.2	1.69	3.53	2.80667	0.349538	5.24	4.65	2.68	4.19	0.319943	predicted protein [Hordeum vulgare subsp. vulgare]	PREDICTED: Brachypodium distachyon uncharacterized LOC100846035 (LOC100846035), mRNA	--	--	--	-	-	-
Unigene45408_DB	8.85	0	12.37	7.07333	0.901062	7.13	21.56	11.44	13.3767	0.553754	29.87	20.74	47.56	32.7233	0.416699	1.81	4.29	2.24	2.78	0.47671	8.92	10.24	3.02	7.39333	0.519995	--	--	--	--	--	-	-	-
CL7737.Contig2_DB	272.38	0	380.6	217.66	0.901	331.1	148.93	55.13	178.387	0.786624	96.64	67.08	301.42	155.047	0.823118	283.77	250.5	69.72	201.33	0.572121	543.1	303.72	16.95	287.923	0.914933	predicted protein [Hordeum vulgare subsp. vulgare]	Triticum aestivum geranylgeranyl hydrogenase mRNA, complete cds	Geranylgeranyl diphosphate reductase, chloroplastic OS=Oryza sativa subsp. japonica GN=CHLP PE=2 SV=1	Dehydrogenases (flavoproteins)	geranylgeranyl reductase [EC:1.3.1.83]	GO:0055114//oxidation-reduction process;GO:0015995//chlorophyll biosynthetic process;GO:0015979//photosynthesis	GO:0016628//oxidoreductase activity, acting on the CH-CH group of donors, NAD or NADP as acceptor;GO:0000166//nucleotide binding;GO:0045550//geranylgeranyl reductase activity	GO:0009941//chloroplast envelope;GO:0009535//chloroplast thylakoid membrane
CL6671.Contig4_DB	13.21	0	9.46	7.55667	0.90087	25.08	6.93	5.22	12.41	0.88685	15.44	10.98	36.17	20.8633	0.644299	6	11.06	4.39	7.15	0.486788	39.42	25.25	4.4	23.0233	0.765131	predicted protein [Hordeum vulgare subsp. vulgare]	Triticum aestivum cDNA, clone: SET3_I14, cultivar: Chinese Spring	Branched-chain-amino-acid aminotransferase-like protein 3, chloroplastic OS=Arabidopsis thaliana GN=At5g57850 PE=2 SV=1	Branched-chain amino acid aminotransferase/4-amino-4-deoxychorismate lyase	branched-chain amino acid aminotransferase [EC:2.6.1.42]	GO:0008152//metabolic process	GO:0008483//transaminase activity	-
CL17541.Contig1_DB	8.14	1.26	2.69	4.03	0.900861	6.41	4.33	15.69	8.81	0.686531	12.15	18.03	11.05	13.7433	0.273069	12.3	12.47	13.64	12.8033	0.0569807	4.33	7.14	6.95	6.14	0.255763	predicted protein [Hordeum vulgare subsp. vulgare]	Triticum aestivum cDNA, clone: WT002_M07, cultivar: Chinese Spring	Protein ECERIFERUM 3 OS=Arabidopsis thaliana GN=CER3 PE=1 SV=1	Membrane carboxypeptidase (penicillin-binding protein)	aldehyde decarbonylase [EC:4.1.99.5]	GO:0043447//alkane biosynthetic process;GO:0010025//wax biosynthetic process;GO:0055114//oxidation-reduction process;GO:0048235//pollen sperm cell differentiation;GO:0006723//cuticle hydrocarbon biosynthetic process;GO:0046184	GO:0016491//oxidoreductase activity;GO:0000166//nucleotide binding;GO:0005506//iron ion binding	GO:0016021//integral to membrane;GO:0005886//plasma membrane
CL2187.Contig4_DB	3.18	0	4.44	2.54	0.900844	10.78	6.25	5.04	7.35667	0.4113	9.36	30.47	6.45	15.4267	0.849756	3.58	2.21	0.81	2.2	0.629558	6.79	2.84	0.59	3.40667	0.921312	PREDICTED: pantothenate kinase 2-like [Brachypodium distachyon]	PREDICTED: Brachypodium distachyon pantothenate kinase 2-like (LOC100831219), mRNA	Pantothenate kinase 2 OS=Arabidopsis thaliana GN=At4g32180 PE=1 SV=2	Pantothenate kinase, acetyl-CoA regulated	type II pantothenate kinase [EC:2.7.1.33]	GO:0015937//coenzyme A biosynthetic process;GO:0016310//phosphorylation;GO:0006487//protein N-linked glycosylation	GO:0005524//ATP binding;GO:0005515//protein binding;GO:0004594//pantothenate kinase activity	GO:0005829//cytosol
Unigene18707_DB	18.92	0	26.36	15.0933	0.900414	29.3	26.3	28.17	27.9233	0.0542605	40.29	38.5	64.63	47.8067	0.305332	25.39	21.65	9.05	18.6967	0.457889	54.28	33.37	2.27	29.9733	0.873138	--	Triticum aestivum cDNA, clone: SET3_E03, cultivar: Chinese Spring	--	--	--	-	-	-
Unigene46178_DB	5.99	15.35	1.79	7.71	0.90035	0.82	1.92	2.66	1.8	0.514362	2.16	1.91	4.5	2.85667	0.50011	6.28	3.31	1.73	3.77333	0.612221	5.15	9.12	15.8	10.0233	0.536963	--	--	--	--	--	-	-	-
CL12507.Contig3_DB	22.98	0	31.95	18.31	0.9	14.02	2.81	4.78	7.20333	0.830868	3.27	11.58	31.81	15.5533	0.943786	7.64	11.96	6.8	8.8	0.314623	29.25	17.42	3.78	16.8167	0.757922	PREDICTED: prenyl transferase-like [Brachypodium distachyon]	PREDICTED: Brachypodium distachyon prenyl transferase-like (LOC100835146), mRNA	Solanesyl-diphosphate synthase 2, chloroplastic OS=Oryza sativa subsp. japonica GN=SPS2 PE=1 SV=2	Geranylgeranyl pyrophosphate synthase	all-trans-nonaprenyl-diphosphate synthase [EC:2.5.1.84 2.5.1.85]	GO:0008299//isoprenoid biosynthetic process;GO:0006744//ubiquinone biosynthetic process;GO:0015979//photosynthesis	GO:0052923;GO:0046872//metal ion binding;GO:0050347//trans-octaprenyltranstransferase activity	GO:0009507//chloroplast;GO:0005783//endoplasmic reticulum
CL12823.Contig2_DB	6.42	2.04	16.78	8.41333	0.8997	7.24	8.79	1.79	5.94	0.618959	11.19	12.28	15.59	13.02	0.175994	15.2	11.71	5.53	10.8133	0.452863	15.35	16.62	5.98	12.65	0.459382	PREDICTED: lysyl-tRNA synthetase-like [Brachypodium distachyon]	Triticum aestivum cDNA, clone: WT007_K18, cultivar: Chinese Spring	Lysine--tRNA ligase OS=Oryza sativa subsp. japonica GN=Os03g0586800 PE=2 SV=1	Lysyl-tRNA synthetase (class II)	lysyl-tRNA synthetase, class II [EC:6.1.1.6]	GO:0016226//iron-sulfur cluster assembly;GO:0006364//rRNA processing;GO:0010027//thylakoid membrane organization;GO:0010228//vegetative to reproductive phase transition of meristem;GO:0009658//chloroplast organization;GO:0048481//ovule development;GO:0006430//lysyl-tRNA aminoacylation;GO:0009793//embryo development ending in seed dormancy	GO:0003676//nucleic acid binding;GO:0004824//lysine-tRNA ligase activity;GO:0005524//ATP binding	GO:0005739//mitochondrion;GO:0009507//chloroplast
CL8.Contig4_DB	11.91	0	16.53	9.48	0.899653	23.49	17.71	12.76	17.9867	0.298574	12.2	9.28	22.81	14.7633	0.48227	5.5	6.97	2.73	5.06667	0.424926	26.57	14.06	0	13.5433	0.981482	--	--	--	--	--	-	-	-
CL5639.Contig1_DB	12.09	0	16.77	9.62	0.899537	14.6	23.16	17.34	18.3667	0.238006	28.78	22.02	34.93	28.5767	0.225968	13.74	14.86	7	11.8667	0.358289	24.02	29.23	3	18.75	0.74061	predicted protein [Hordeum vulgare subsp. vulgare]	--	--	--	--	-	-	-
CL1679.Contig1_DB	4.07	0.15	6.56	3.59333	0.899297	3.23	4.4	5.36	4.33	0.246357	19.14	17.84	7.4	14.7933	0.435042	1.82	1.75	3.16	2.24333	0.354217	7.39	1.05	2.31	3.58333	0.936649	PREDICTED: disease resistance protein RPM1-like [Brachypodium distachyon]	Hordeum vulgare Mla locus, complete sequence	--	Signal recognition particle GTPase	--	-	-	-
Unigene1457_DB	13.84	0	19.17	11.0033	0.899256	11.02	10.62	9.37	10.3367	0.0832683	37.95	27.47	36.56	33.9933	0.167443	11.45	9.38	1.51	7.44667	0.704268	5.83	13.09	2.29	7.07	0.778747	PREDICTED: protein kinase APK1A, chloroplastic-like [Brachypodium distachyon]	Hordeum vulgare subsp. vulgare serine/threonine kinase-like protein ABC1063 mRNA, complete cds	Protein kinase APK1B, chloroplastic OS=Arabidopsis thaliana GN=APK1B PE=2 SV=2	Serine/threonine protein kinase	[EC:2.7.1.-]	GO:0046777//protein autophosphorylation;GO:0050832//defense response to fungus	GO:0004674//protein serine/threonine kinase activity;GO:0005524//ATP binding	GO:0005730//nucleolus;GO:0009536//plastid;GO:0005886//plasma membrane
CL926.Contig2_DB	176.39	0.89	250.69	142.657	0.899159	284.25	156.32	74.28	171.617	0.616592	212.94	202.23	473.53	296.233	0.518634	241.73	160.79	255.85	219.457	0.233736	509.07	411.65	18.86	313.193	0.828602	PREDICTED: peroxisomal (S)-2-hydroxy-acid oxidase GLO1-like [Brachypodium distachyon]	Triticum aestivum cDNA, clone: WT009_P05, cultivar: Chinese Spring	Peroxisomal (S)-2-hydroxy-acid oxidase GLO1 OS=Oryza sativa subsp. japonica GN=GLO1 PE=1 SV=1	L-lactate dehydrogenase (FMN-dependent) and related alpha-hydroxy acid dehydrogenases	(S)-2-hydroxy-acid oxidase [EC:1.1.3.15]	GO:0055114//oxidation-reduction process;GO:0042742//defense response to bacterium;GO:0010109//regulation of photosynthesis;GO:0009854//oxidative photosynthetic carbon pathway;GO:0019048//virus-host interaction;GO:0050665//hydrogen peroxide biosynthetic process	GO:0052853//long-chain-(S)-2-hydroxy-long-chain-acid oxidase activity;GO:0008891//glycolate oxidase activity;GO:0052854//medium-chain-(S)-2-hydroxy-acid oxidase activity;GO:0052852//very-long-chain-(S)-2-hydroxy-acid oxidase activity;GO:0010181//FMN binding	GO:0005777//peroxisome;GO:0009570//chloroplast stroma;GO:0005773//vacuole;GO:0022626//cytosolic ribosome;GO:0016020//membrane;GO:0005634//nucleus;GO:0048046//apoplast
CL19092.Contig1_DB	5.94	1.33	13.84	7.03667	0.899104	6.99	8.33	12.36	9.22667	0.30293	9.29	9.75	12.24	10.4267	0.15222	3.58	1.43	1.5	2.17	0.562948	11.66	6.3	0	5.98667	0.974885	--	PREDICTED: Brachypodium distachyon 40S ribosomal protein S15-like (LOC100836895), mRNA	--	--	--	-	-	-
CL14405.Contig1_DB	31.19	7.89	6.85	15.31	0.89891	2.05	0	2.32	1.45667	0.87097	16.52	16.69	6.75	13.32	0.427209	31.75	4.25	26.8	20.9333	0.700254	2.14	11.77	7.05	6.98667	0.689215	predicted protein [Hordeum vulgare subsp. vulgare]	Triticum aestivum clone wlm1.pk0012.h1:fis, full insert mRNA sequence	Polyol transporter 5 OS=Arabidopsis thaliana GN=PLT5 PE=1 SV=2	--	--	GO:0015798//myo-inositol transport;GO:0015797//mannitol transport;GO:0015795//sorbitol transport;GO:0015753//D-xylose transport;GO:0015757//galactose transport;GO:0055085//transmembrane transport;GO:0015752//D-ribose transport;GO:0015758//glucose transport;GO:0015793//glycerol transport	GO:0005355//glucose transmembrane transporter activity;GO:0015148//D-xylose transmembrane transporter activity;GO:0015575//mannitol transmembrane transporter activity;GO:0005354//galactose transmembrane transporter activity;GO:0015168//glycerol transmembrane transporter activity;GO:0005365//myo-inositol transmembrane transporter activity;GO:0015576//sorbitol transmembrane transporter activity;GO:…	GO:0005886//plasma membrane;GO:0016021//integral to membrane
CL7884.Contig2_DB	0	19.82	14.34	11.3867	0.898835	7.68	12.45	5.86	8.66333	0.392836	10.35	8.92	14.04	11.1033	0.237931	16.54	29.37	11.27	19.06	0.488427	13.33	5.95	21.03	13.4367	0.561193	PREDICTED: photosystem I reaction center subunit XI, chloroplastic-like isoform 1 [Brachypodium distachyon] >gi|357153979|ref|XP_003576629.1| PREDICTED: photosystem I reaction center subunit XI, chloroplastic-like isoform 2 [Brachypodium distachyon]	Phyllostachys edulis cDNA clone: bphylf026b01, full insert sequence	Photosystem I reaction center subunit XI, chloroplastic OS=Hordeum vulgare GN=PSAL PE=1 SV=1	--	photosystem I subunit XI	-	-	-
CL13565.Contig1_DB	0.76	2.4	0.4	1.18667	0.898385	63.86	99.73	82.37	81.9867	0.218793	0.48	0.87	0.41	0.586667	0.422484	2.35	1.85	4.26	2.82	0.451024	0.39	1.22	3.1	1.57	0.884388	--	--	--	--	--	-	-	-
CL16638.Contig3_DB	4.9	14.38	2.15	7.14333	0.898208	11.72	9.46	8.84	10.0067	0.151482	1.12	2.12	3.57	2.27	0.542673	11.95	16.75	13.91	14.2033	0.169918	13.03	9.89	11.03	11.3167	0.140457	predicted protein [Hordeum vulgare subsp. vulgare]	Oryza sativa Japonica Group Os01g0264600 (Os01g0264600) mRNA, complete cds	Protein PHYTOCHROME KINASE SUBSTRATE 4 OS=Arabidopsis thaliana GN=PKS4 PE=1 SV=1	Predicted hydrolase of the metallo-beta-lactamase superfamily	RNA-binding protein with serine-rich domain 1	-	-	GO:0005739//mitochondrion
CL22702.Contig1_DB	1.46	0	1.06	0.84	0.898159	16.18	16.06	8.19	13.4767	0.339756	2.59	6.15	4.99	4.57667	0.396716	0.6	2.14	1.12	1.28667	0.608869	0.78	3.76	0.87	1.80333	0.939993	predicted protein [Hordeum vulgare subsp. vulgare]	Hordeum vulgare subsp. vulgare cDNA clone: FLbaf156b22, mRNA sequence	Uncharacterized protein At5g05190 OS=Arabidopsis thaliana GN=Y-1 PE=1 SV=1	--	--	-	-	-
Unigene18953_DB	6.78	0	9.32	5.36667	0.897776	6.9	8.67	5.47	7.01333	0.228566	12.18	8.66	15.07	11.97	0.268183	3.19	5.01	2.99	3.73	0.298395	13.04	9.07	0.19	7.43333	0.885133	hypothetical protein SORBIDRAFT_02g020960 [Sorghum bicolor] >gi|241923401|gb|EER96545.1| hypothetical protein SORBIDRAFT_02g020960 [Sorghum bicolor]	Oryza sativa genomic DNA, chromosome 4, BAC clone: H0814G11, complete sequence	--	--	--	-	-	-
Unigene4796_DB	20.52	0	14.94	11.82	0.897616	38.48	26.41	46.1	36.9967	0.268361	35.84	23.49	25.18	28.17	0.237698	31.16	31.59	0	20.9167	0.866086	19.7	56.26	7.26	27.74	0.918176	putative zinc finger protein [Triticum aestivum]	Oryza rufipogon (W1943) cDNA clone: ORW1943C103C07, full insert sequence	Salt tolerance protein OS=Arabidopsis thaliana GN=STO PE=1 SV=1	Uncharacterized protein conserved in bacteria with the myosin-like domain	zinc finger protein CONSTANS	-	GO:0003677//DNA binding;GO:0008270//zinc ion binding	GO:0016023//cytoplasmic membrane-bounded vesicle
Unigene784_DB	12.62	1.9	26.2	13.5733	0.897202	30.53	15.12	9.99	18.5467	0.576392	10.18	38.4	16.23	21.6033	0.687743	5.72	4.1	4.71	4.84333	0.168931	5.16	5.87	0	3.67667	0.871391	PREDICTED: uncharacterized protein LOC100827583 isoform 2 [Brachypodium distachyon]	--	--	--	--	-	-	-
CL25879.Contig1_DB	9.29	0	12.73	7.34	0.897169	22.8	25.3	4.85	17.65	0.632033	59.67	41.24	70.43	57.1133	0.258468	17.22	12.09	8.61	12.64	0.342664	26.26	16.62	0	14.2933	0.929364	predicted protein [Hordeum vulgare subsp. vulgare]	PREDICTED: Brachypodium distachyon uncharacterized LOC100838333 (LOC100838333), mRNA	--	Uncharacterized protein conserved in bacteria with the myosin-like domain	RNA-binding protein with serine-rich domain 1	GO:0006661//phosphatidylinositol biosynthetic process	-	GO:0016020//membrane;GO:0009536//plastid
CL19661.Contig3_DB	27.36	0	37.47	21.61	0.897061	8.45	8.53	8.26	8.41333	0.0164839	15.63	12.82	36.95	21.8	0.605289	32.8	30.53	13.37	25.5667	0.415519	52.87	44.95	0.77	32.8633	0.854275	predicted protein [Hordeum vulgare subsp. vulgare] >gi|326517372|dbj|BAK00053.1| predicted protein [Hordeum vulgare subsp. vulgare]	Triticum aestivum cDNA, clone: WT006_D20, cultivar: Chinese Spring	Formin-like protein 20 OS=Arabidopsis thaliana GN=FH20 PE=2 SV=3	Translation initiation factor 2 (IF-2; GTPase)	mTERF domain-containing protein, mitochondrial	-	-	GO:0009536//plastid
CL16956.Contig2_DB	12.35	0	16.91	9.75333	0.897021	11.43	11.48	8.58	10.4967	0.158152	12.76	8.86	16.69	12.77	0.306579	12.27	29.52	8.27	16.6867	0.676739	43.66	21.78	2.17	22.5367	0.920959	--	Triticum aestivum cDNA, clone: WT002_L20, cultivar: Chinese Spring	--	--	--	-	-	-
CL2939.Contig2_DB	30.45	0.61	45.75	25.6033	0.89664	11.68	5.22	6.32	7.74	0.446535	51.82	85.44	46.03	61.0967	0.348297	6.44	3.31	4.38	4.71	0.337767	9.36	6.57	2.27	6.06667	0.588742	hypothetical protein CHLNCDRAFT_53942 [Chlorella variabilis]	--	--	--	--	-	-	-
Unigene44880_DB	3.02	12.87	3.08	6.32333	0.896625	19.1	10.73	17.74	15.8567	0.283262	0	0	0	0	1	0	0	0	0	1	0	0	0	0	1	PREDICTED: uncharacterized protein LOC100836064 [Brachypodium distachyon]	PREDICTED: Brachypodium distachyon uncharacterized LOC100836064 (LOC100836064), mRNA	--	--	--	GO:0009690//cytokinin metabolic process	-	GO:0005886//plasma membrane
CL16540.Contig3_DB	6.87	0	9.38	5.41667	0.896483	4	3.86	2.84	3.56667	0.177531	10.45	10.07	14.56	11.6933	0.21293	1.69	2	4.88	2.85667	0.615788	7.64	7.35	0	4.99667	0.866511	PREDICTED: cell division cycle 5-like protein-like [Brachypodium distachyon]	Triticum aestivum cDNA, clone: WT006_G04, cultivar: Chinese Spring	--	--	pre-mRNA-splicing factor CDC5/CEF1	GO:0006952//defense response	-	-
CL24008.Contig1_DB	8.53	0	11.64	6.72333	0.896377	2.7	2.4	4.08	3.06	0.292808	15.92	10.29	20.66	15.6233	0.332283	1.64	3.86	1.55	2.35	0.556797	5.94	8.5	0	4.81333	0.905935	--	PREDICTED: Brachypodium distachyon vacuolar protein sorting-associated protein 32 homolog 1-like (LOC100834174), mRNA	--	--	--	-	-	-
CL5495.Contig10_DB	3.17	3.76	14.59	7.17333	0.896347	4.49	3.74	4.25	4.16	0.0920708	4.72	0.99	4.34	3.35	0.612726	4.3	7.43	7.99	6.57333	0.302522	16.76	13.9	4.94	11.8667	0.519671	PREDICTED: uncharacterized protein LOC100843329 [Brachypodium distachyon]	Hordeum vulgare subsp. vulgare cDNA clone: FLbaf22h15, mRNA sequence	--	--	RNA-binding protein with serine-rich domain 1	-	-	-
Unigene28840_DB	6.84	0	9.33	5.39	0.8963	27.24	12.67	16.61	18.84	0.400034	19.7	9.74	27.56	19	0.470032	2.7	13.03	4.57	6.76667	0.813429	19.65	14.45	0	11.3667	0.895724	--	Secale cereale ALDH2b mRNA for mitochondrial aldehyde dehydrogenase, complete cds	--	--	--	-	-	-
CL17244.Contig2_DB	13.09	0	9.6	7.56333	0.896232	17.67	11.45	8.55	12.5567	0.371088	34.42	7.76	15.13	19.1033	0.720658	13.8	14.29	8.49	12.1933	0.263794	13.12	10.05	2.16	8.44333	0.669627	PREDICTED: protein TIFY 3B-like [Brachypodium distachyon]	PREDICTED: Brachypodium distachyon protein TIFY 3B-like (LOC100840384), mRNA	Protein TIFY 3B OS=Arabidopsis thaliana GN=TIFY3B PE=1 SV=1	--	jasmonate ZIM domain-containing protein	-	-	GO:0009536//plastid
CL13806.Contig2_DB	2.74	0	2.01	1.58333	0.896182	4.87	1.75	3.12	3.24667	0.481679	4.14	4.73	10.27	6.38	0.530052	7.49	6.23	0	4.57333	0.876913	17.36	13.91	0	10.4233	0.881696	PREDICTED: probable fructose-bisphosphate aldolase 3, chloroplastic-like [Brachypodium distachyon]	PREDICTED: Brachypodium distachyon probable fructose-bisphosphate aldolase 3, chloroplastic-like (LOC100834905), mRNA	Probable fructose-bisphosphate aldolase 3, chloroplastic OS=Arabidopsis thaliana GN=FBA3 PE=1 SV=1	Fructose-1,6-bisphosphate aldolase	fructose-bisphosphate aldolase, class I [EC:4.1.2.13]	GO:0006979//response to oxidative stress;GO:0046686//response to cadmium ion;GO:0006096//glycolysis	GO:0004332//fructose-bisphosphate aldolase activity	GO:0010287//plastoglobule;GO:0005739//mitochondrion
CL26427.Contig2_DB	10.75	7.89	0	6.21333	0.896085	6.55	6.59	6.08	6.40667	0.0442676	7.39	14.15	12.29	11.2767	0.309672	7.15	28.37	5.93	13.8167	0.913267	9.76	16.66	5.03	10.4833	0.557899	pathogenesis-related protein [Triticum aestivum]	Phyllostachys edulis cDNA clone: bphyem107p08, full insert sequence	Pathogenesis-related protein 1 OS=Asparagus officinalis GN=PR1 PE=2 SV=1	--	--	GO:0009607//response to biotic stimulus;GO:0006952//defense response	-	-
Unigene42226_DB	3.61	0	2.65	2.08667	0.896055	156.19	83.36	33.02	90.8567	0.681582	4.96	5.08	5.94	5.32667	0.100352	0.99	2.55	7.21	3.58333	0.903123	2.55	4.97	2.19	3.23667	0.467105	predicted protein [Hordeum vulgare subsp. vulgare]	Triticum aestivum cDNA, clone: WT005_M24, cultivar: Chinese Spring	3-ketoacyl-CoA synthase 11 OS=Arabidopsis thaliana GN=KCS11 PE=1 SV=1	Predicted naringenin-chalcone synthase	3-ketoacyl-CoA synthase [EC:2.3.1.-]	GO:0006633//fatty acid biosynthetic process;GO:0009409//response to cold;GO:0009416//response to light stimulus	GO:0016747//transferase activity, transferring acyl groups other than amino-acyl groups	GO:0016020//membrane
Unigene5392_DB	8.13	0.13	11.98	6.74667	0.895983	1.52	5.41	3.96	3.63	0.541566	17.96	11.29	16.66	15.3033	0.231055	7.71	5.58	2.46	5.25	0.502955	5.66	4.78	2.19	4.21	0.42847	PREDICTED: uncharacterized protein LOC100830066 [Brachypodium distachyon]	Hordeum vulgare subsp. vulgare cDNA clone: FLbaf17p19, mRNA sequence	--	--	--	-	-	-
CL27887.Contig1_DB	52.05	7.7	17.99	25.9133	0.89577	25.58	14.08	21.11	20.2567	0.286192	35.08	49.09	12.58	32.25	0.571125	13.77	10.88	32.11	18.92	0.608558	2.67	9.16	8.09	6.64	0.524021	--	--	--	--	--	-	-	-
Unigene170_DB	30.99	1.59	16.67	16.4167	0.895531	34.06	38.82	57.77	43.55	0.288008	32.43	26.74	21.41	26.86	0.205174	23.82	15.44	14.35	17.87	0.28996	14.2	30.22	11.83	18.75	0.533533	RecName: Full=Linoleate 9S-lipoxygenase 1; AltName: Full=Lipoxygenase 1 >gi|532572|gb|AAA64893.1| lipoxygenase 1 [Hordeum vulgare] >gi|1094924|prf||2107185A lipoxygenase	Avena sativa lipoxygenase mRNA, complete cds	Linoleate 9S-lipoxygenase 1 OS=Hordeum vulgare GN=LOX1.1 PE=1 SV=2	--	linoleate 9S-lipoxygenase [EC:1.13.11.58]	GO:0009753//response to jasmonic acid stimulus;GO:0055114//oxidation-reduction process;GO:0048364//root development;GO:0009737//response to abscisic acid stimulus;GO:0009816//defense response to bacterium, incompatible interaction;GO:0031408//oxylipin biosynthetic process	GO:0016165//lipoxygenase activity;GO:0005506//iron ion binding	GO:0009507//chloroplast
CL2311.Contig2_DB	7.45	0	10.09	5.84667	0.89497	2.65	0.67	1.84	1.72	0.578744	14.45	10.94	19.91	15.1	0.29935	3.33	2.04	0.91	2.09333	0.578446	4.9	4.48	0.61	3.33	0.71019	predicted protein [Hordeum vulgare subsp. vulgare]	Phyllostachys edulis cDNA clone: bphyem109d17, full insert sequence	--	--	--	-	-	-
CL7053.Contig1_DB	19.85	5.32	4.15	9.77333	0.894908	8.5	6.94	18.39	11.2767	0.550651	29.52	27.06	7.76	21.4467	0.555641	28.12	8.42	22.42	19.6533	0.515802	6.1	7.16	9.39	7.55	0.222426	predicted protein [Hordeum vulgare subsp. vulgare]	Oryza sativa Japonica Group Os12g0512100 (Os12g0512100) mRNA, complete cds	Polyol transporter 5 OS=Arabidopsis thaliana GN=PLT5 PE=1 SV=2	Permeases of the major facilitator superfamily	MFS transporter, SP family, solute carrier family 2 (myo-inositol transporter), member 13	GO:0015749//monosaccharide transport;GO:0015791//polyol transport;GO:0055085//transmembrane transport	GO:0015166//polyol transmembrane transporter activity;GO:0015145//monosaccharide transmembrane transporter activity	GO:0016021//integral to membrane
CL9200.Contig27_DB	7.93	0	10.72	6.21667	0.894625	16.83	3.27	4.97	8.35667	0.883987	2.01	1.47	6.14	3.20667	0.796668	5.33	9.71	10.07	8.37	0.315276	25.16	14.91	3.68	14.5833	0.736713	PREDICTED: probable plastid-lipid-associated protein 7, chloroplastic-like [Brachypodium distachyon]	PREDICTED: Brachypodium distachyon probable plastid-lipid-associated protein 7, chloroplastic-like (LOC100835497), mRNA	Probable plastid-lipid-associated protein 7, chloroplastic OS=Arabidopsis thaliana GN=PAP7 PE=2 SV=1	--	--	-	GO:0005198//structural molecule activity	GO:0009507//chloroplast
CL16704.Contig1_DB	34.95	0	47.2	27.3833	0.894445	36.09	38.78	10.16	28.3433	0.557611	55.69	44.22	62.04	53.9833	0.167306	12.16	9.58	7.01	9.58333	0.268696	17.55	17.93	3.01	12.83	0.663016	--	--	--	--	--	-	-	-
CL6125.Contig9_DB	1.26	1.7	0	0.986667	0.894269	0	2.83	2.6	1.81	0.868353	14.38	20.65	6.69	13.9067	0.502782	0	0.61	0.64	0.416667	0.866773	0.64	0.67	0	0.436667	0.866706	PREDICTED: plasma membrane ATPase 1-like [Brachypodium distachyon]	PREDICTED: Brachypodium distachyon plasma membrane ATPase 1-like (LOC100844944), mRNA	Plasma membrane ATPase 1 OS=Solanum lycopersicum GN=LHA1 PE=2 SV=1	Cation transport ATPase	H+-transporting ATPase [EC:3.6.3.6]	GO:0015992//proton transport;GO:0009651//response to salt stress;GO:0006754//ATP biosynthetic process;GO:0006200//ATP catabolic process	GO:0008553//hydrogen-exporting ATPase activity, phosphorylative mechanism;GO:0046872//metal ion binding;GO:0005524//ATP binding	GO:0016021//integral to membrane;GO:0005886//plasma membrane
Unigene3227_DB	4.36	0	5.87	3.41	0.89388	6.62	2.23	2.46	3.77	0.655398	7.07	9.52	22.13	12.9067	0.626113	16.21	11.21	1.21	9.54333	0.80031	15.01	7.24	15.77	12.6733	0.372493	hypothetical protein AURANDRAFT_70496, partial [Aureococcus anophagefferens]	--	Extensin OS=Nicotiana tabacum GN=HRGPNT3 PE=2 SV=1	--	serine/arginine repetitive matrix protein 1	-	-	-
Unigene38317_DB	9.88	11.77	7.51	9.72	0.219599	3.69	5.04	5.37	4.7	0.189386	18.82	19.76	13.51	17.3633	0.194088	12.99	6.56	14.26	11.27	0.366292	2.88	6.01	5.3	4.73	0.346936	PREDICTED: beta-1,4-mannosyl-glycoprotein 4-beta-N-acetylglucosaminyltransferase-like [Brachypodium distachyon]	PREDICTED: Brachypodium distachyon beta-1,4-mannosyl-glycoprotein 4-beta-N-acetylglucosaminyltransferase-like (LOC100829334), mRNA	--	--	beta-1,4-mannosyl-glycoprotein beta-1,4-N-acetylglucosaminyltransferase [EC:2.4.1.144]	GO:0006355//regulation of transcription, DNA-dependent;GO:0009734//auxin mediated signaling pathway;GO:0006487//protein N-linked glycosylation	GO:0046983//protein dimerization activity;GO:0003830//beta-1,4-mannosylglycoprotein 4-beta-N-acetylglucosaminyltransferase activity	GO:0016020//membrane;GO:0005794//Golgi apparatus;GO:0005634//nucleus
CL3122.Contig4_DB	13.15	1.21	24.1	12.82	0.893024	20.51	13.06	10.11	14.56	0.368118	27.34	23.09	38.3	29.5767	0.265338	22.18	17.64	15.47	18.43	0.185787	31	23.74	7.71	20.8167	0.572475	predicted protein [Hordeum vulgare subsp. vulgare]	PREDICTED: Brachypodium distachyon sirohydrochlorin ferrochelatase-like (LOC100837021), mRNA	--	Uncharacterized conserved protein	--	GO:0019354//siroheme biosynthetic process;GO:0006979//response to oxidative stress;GO:0009236//cobalamin biosynthetic process	GO:0046872//metal ion binding;GO:0051266//sirohydrochlorin ferrochelatase activity	GO:0009507//chloroplast
CL5885.Contig2_DB	2.65	0	3.55	2.06667	0.892979	22.91	38.18	30.82	30.6367	0.249265	8.97	4.61	9.76	7.78	0.3565	3.6	6.74	9.34	6.56	0.438145	1.33	2.77	2.26	2.12	0.344404	PREDICTED: probable nitrate excretion transporter 3-like [Brachypodium distachyon]	Oryza sativa Japonica Group genomic DNA, chromosome 1, PAC clone:P0401G10	Nitrate excretion transporter 1 OS=Arabidopsis thaliana GN=NAXT1 PE=1 SV=1	Uncharacterized protein conserved in bacteria with the myosin-like domain	solute carrier family 15 (peptide/histidine transporter), member 3/4	GO:0006857//oligopeptide transport	GO:0005215//transporter activity	GO:0016020//membrane
CL5461.Contig4_DB	11.48	0	8.57	6.68333	0.89297	1.87	6.46	4.94	4.42333	0.528608	7.21	10.34	22.5	13.35	0.605033	1.77	6.99	2.43	3.73	0.762055	24.86	17.43	0.49	14.26	0.875907	--	--	--	--	--	-	-	-
CL17842.Contig4_DB	21.13	0	28.3	16.4767	0.89294	12.75	2.92	7.76	7.81	0.629346	30.48	18.33	45.07	31.2933	0.42784	5.48	8.66	5.66	6.6	0.270649	3.62	9.71	1.06	4.79667	0.926357	hypothetical protein SORBIDRAFT_09g026600 [Sorghum bicolor] >gi|241945416|gb|EES18561.1| hypothetical protein SORBIDRAFT_09g026600 [Sorghum bicolor]	Oryza sativa Japonica Group Os10g0566300 (Os10g0566300) mRNA, complete cds	Leucine-rich repeat extensin-like protein 5 OS=Arabidopsis thaliana GN=LRX5 PE=2 SV=2	Response regulators consisting of a CheY-like receiver domain and a winged-helix DNA-binding domain	nuclear pore complex protein Nup62	-	-	GO:0005739//mitochondrion
CL7917.Contig14_DB	9.87	0	7.37	5.74667	0.892924	7.23	10.76	2.27	6.75333	0.631544	14.47	1.6	22.09	12.72	0.81419	5.36	8.28	9.26	7.63333	0.265785	1.74	4.29	8.26	4.76333	0.689784	PREDICTED: uncharacterized protein LOC100841793 [Brachypodium distachyon]	PREDICTED: Brachypodium distachyon uncharacterized LOC100841793 (LOC100841793), mRNA	Leucine-rich repeat extensin-like protein 5 OS=Arabidopsis thaliana GN=LRX5 PE=2 SV=2	DNA-directed RNA polymerase, beta' subunit/160 kD subunit	serine/arginine repetitive matrix protein 1	-	-	GO:0016023//cytoplasmic membrane-bounded vesicle;GO:0005773//vacuole;GO:0009535//chloroplast thylakoid membrane;GO:0005886//plasma membrane
CL8323.Contig1_DB	9.94	0	7.43	5.79	0.892738	7.04	3.97	12.27	7.76	0.540797	20.93	16.34	16.86	18.0433	0.139299	10.99	11.4	3.88	8.75667	0.482865	10.01	13.17	1.69	8.29	0.715335	predicted protein [Hordeum vulgare subsp. vulgare]	Triticum aestivum cDNA, clone: SET2_O05, cultivar: Chinese Spring	Protein BUD31 homolog 1 OS=Oryza sativa subsp. japonica GN=Os01g0857700 PE=2 SV=1	Cell cycle control protein, G10 family	bud site selection protein 31	-	-	GO:0005634//nucleus
CL1749.Contig2_DB	22.2	0	16.61	12.9367	0.892569	7.65	21.4	4.1	11.05	0.826916	2.01	5.34	10.04	5.79667	0.695992	6.8	6.15	3.22	5.39	0.353835	4.79	14.39	4.88	8.02	0.687876	putative PEX11-1 protein [Triticum aestivum]	Triticum aestivum cDNA, clone: WT004_N15, cultivar: Chinese Spring	Peroxisomal membrane protein 11-1 OS=Oryza sativa subsp. japonica GN=PEX11-1 PE=2 SV=1	--	--	-	-	-
CL9313.Contig2_DB	23.17	1.68	40.47	21.7733	0.892499	30.77	36.2	5.99	24.32	0.662202	85.97	20.22	31	45.73	0.771118	25.41	42.46	3.98	23.95	0.805073	20.21	15.91	0.51	12.21	0.848328	predicted protein [Hordeum vulgare subsp. vulgare]	Triticum aestivum cDNA, clone: WT012_G13, cultivar: Chinese Spring	Arginine/serine-rich protein 45 OS=Arabidopsis thaliana GN=SR45 PE=1 SV=1	Predicted molecular chaperone distantly related to HSP70-fold metalloproteases	putative transcriptional regulator	-	-	GO:0009536//plastid
CL20108.Contig1_DB	4.18	0	5.57	3.25	0.892037	11.72	12.68	4.14	9.51333	0.491745	11.24	10.57	10.7	10.8367	0.0327862	5.57	2.84	1.9	3.43667	0.554714	2.05	4.52	0.97	2.51333	0.724054	predicted protein [Hordeum vulgare subsp. vulgare]	PREDICTED: Brachypodium distachyon uncharacterized LOC100844166 (LOC100844166), miscRNA	F-box protein At3g54460 OS=Arabidopsis thaliana GN=At3g54460 PE=2 SV=1	Superfamily II DNA/RNA helicases, SNF2 family	SWI/SNF-related matrix-associated actin-dependent regulator of chromatin subfamily A3 [EC:3.6.4.- 6.3.2.19]	GO:0009553//embryo sac development	GO:0004386//helicase activity;GO:0003677//DNA binding;GO:0005524//ATP binding;GO:0008270//zinc ion binding	GO:0005634//nucleus
CL7060.Contig4_DB	17.02	12.81	0	9.94333	0.891525	3.23	17.02	6.76	9.00333	0.795647	18.62	24.13	9.52	17.4233	0.423463	17.98	13.69	32.01	21.2267	0.451405	15.95	29.77	41.91	29.21	0.444678	predicted protein [Hordeum vulgare subsp. vulgare] >gi|326513534|dbj|BAJ87786.1| predicted protein [Hordeum vulgare subsp. vulgare] >gi|326534334|dbj|BAJ89517.1| predicted protein [Hordeum vulgare subsp. vulgare]	Triticum aestivum cDNA, clone: WT003_E14, cultivar: Chinese Spring	Formin-like protein 10 OS=Oryza sativa subsp. japonica GN=FH10 PE=2 SV=1	Predicted membrane-associated Zn-dependent proteases 1	--	GO:0009416//response to light stimulus;GO:0010027//thylakoid membrane organization;GO:0006508//proteolysis;GO:0009658//chloroplast organization;GO:0009959//negative gravitropism;GO:0010207//photosystem II assembly;GO:0009723//response to ethylene stimulus;GO:0043157//response to cation stress;GO:0048564//photosystem I assembly;GO:0060359//response to ammonium ion	GO:0004222//metalloendopeptidase activity	GO:0009507//chloroplast;GO:0016020//membrane
CL26002.Contig2_DB	44.57	0.35	61.94	35.62	0.891506	45.54	47.58	33.56	42.2267	0.179378	160.32	97.19	163.84	140.45	0.267039	30.76	40.11	14.8	28.5567	0.448163	61.5	52.92	6.56	40.3267	0.732909	PREDICTED: uncharacterized protein LOC100843097 [Brachypodium distachyon]	PREDICTED: Brachypodium distachyon uncharacterized LOC100843097 (LOC100843097), mRNA	--	--	--	-	-	-
CL29262.Contig1_DB	15.68	0	20.83	12.17	0.891498	23.12	16.77	11.21	17.0333	0.349865	23.51	41.62	47.68	37.6033	0.33443	40.63	17.13	17.67	25.1433	0.533524	66.6	34.16	13.05	37.9367	0.711028	predicted protein [Hordeum vulgare subsp. vulgare] >gi|326529213|dbj|BAK01000.1| predicted protein [Hordeum vulgare subsp. vulgare]	PREDICTED: Brachypodium distachyon random slug protein 5-like (LOC100832745), mRNA	Patellin-4 OS=Arabidopsis thaliana GN=PATL4 PE=1 SV=2	--	--	-	-	-
CL11570.Contig6_DB	14.86	0	19.73	11.53	0.891404	5.72	8.83	8.42	7.65667	0.220681	21.76	14.58	16.07	17.47	0.216898	6.87	2.53	2.72	4.04	0.607102	8.52	5.88	0	4.8	0.908639	predicted protein [Hordeum vulgare subsp. vulgare] >gi|326498149|dbj|BAJ94937.1| predicted protein [Hordeum vulgare subsp. vulgare]	PREDICTED: Brachypodium distachyon uncharacterized LOC100821792 (LOC100821792), mRNA	Early nodulin-75 OS=Glycine max GN=ENOD2A PE=2 SV=2	ATPases involved in chromosome partitioning	serine/threonine-protein phosphatase 4 regulatory subunit 2	-	-	-
CL21604.Contig2_DB	4.35	0	5.76	3.37	0.890934	4.56	2.76	4.21	3.84333	0.24832	15.27	7.18	15.83	12.76	0.379352	5.74	5.84	1.39	4.32333	0.587702	5.59	4.97	1.38	3.98	0.571082	hypothetical protein OsI_28314 [Oryza sativa Indica Group]	--	Formin-like protein 3 OS=Oryza sativa subsp. japonica GN=FH3 PE=2 SV=2	--	solute carrier family 39 (zinc transporter), member 1/2/3	-	-	-
Unigene31074_DB	7.58	3.02	21.14	10.58	0.890847	13.79	12.3	25.27	17.12	0.414563	54.26	36.78	54.08	48.3733	0.207563	10.3	6.53	6.82	7.88333	0.26612	6.76	9.88	5.19	7.27667	0.328077	--	--	--	--	--	-	-	-
CL15693.Contig12_DB	7.27	25.42	5	12.5633	0.890838	1.86	2.97	9.26	4.69667	0.849697	2.8	8.66	2.02	4.49333	0.807742	3.25	7.71	5.83	5.59667	0.400084	1.61	3.95	2.17	2.57667	0.4742	expressed protein, partial [Aureococcus anophagefferens]	--	--	--	--	-	-	-
Unigene33997_DB	5.04	0	6.66	3.9	0.890582	9.31	17.74	5.2	10.75	0.594681	7.23	5.42	11.19	7.94667	0.371351	19.54	7.38	8.67	11.8633	0.563029	11.31	26.4	3.85	13.8533	0.829268	PREDICTED: uncharacterized protein LOC100828948 [Brachypodium distachyon]	Triticum aestivum cDNA, clone: SET1_I13, cultivar: Chinese Spring	Leucine-rich repeat extensin-like protein 5 OS=Arabidopsis thaliana GN=LRX5 PE=2 SV=2	ATPases involved in chromosome partitioning	RNA-binding protein with serine-rich domain 1	-	-	-
CL9584.Contig3_DB	5.33	0.26	8.66	4.75	0.890511	1.26	6.37	5.86	4.49667	0.625933	2.5	9.76	6.76	6.34	0.575422	23.16	7.8	4.12	11.6933	0.863693	3.79	0.51	9.11	4.47	0.970948	predicted protein [Hordeum vulgare subsp. vulgare]	PREDICTED: Brachypodium distachyon glucan 1,3-beta-glucosidase-like (LOC100823369), mRNA	--	Endoglucanase	--	GO:0005975//carbohydrate metabolic process	GO:0004553//hydrolase activity, hydrolyzing O-glycosyl compounds;GO:0030674//protein binding, bridging;GO:0051015//actin filament binding	-
Unigene4894_DB	0.95	7.64	2.97	3.85333	0.890491	13.62	23.41	27.47	21.5	0.331154	5.97	2.11	1.99	3.35667	0.674481	4.62	2.75	6.71	4.69333	0.422092	3.79	4.04	1.95	3.26	0.35011	predicted protein [Hordeum vulgare subsp. vulgare] >gi|326532824|dbj|BAJ89257.1| predicted protein [Hordeum vulgare subsp. vulgare]	Triticum aestivum cDNA, clone: WT008_F08, cultivar: Chinese Spring	--	--	--	-	-	-
CL6806.Contig4_DB	0	13.98	10.59	8.19	0.890411	0	10.48	12.4	7.62667	0.875125	26.93	23.42	6.38	18.91	0.581296	2.67	4.51	6.75	4.64333	0.440043	9.1	15.57	0	8.22333	0.951188	PREDICTED: EH domain-containing protein 1-like isoform 1 [Brachypodium distachyon]	Triticum aestivum cDNA, clone: WT009_J03, cultivar: Chinese Spring	--	--	--	GO:0006944//cellular membrane fusion;GO:0032456//endocytic recycling;GO:0006623//protein targeting to vacuole;GO:0006184//GTP catabolic process;GO:0042538//hyperosmotic salinity response;GO:0048193//Golgi vesicle transport;GO:0006897//endocytosis	GO:0005525//GTP binding;GO:0005509//calcium ion binding;GO:0003924//GTPase activity	GO:0005768//endosome;GO:0009506//plasmodesma;GO:0005886//plasma membrane
Unigene47416_DB	4.78	0	6.29	3.69	0.889867	1.16	2.69	4.33	2.72667	0.581412	21.25	10.16	10.18	13.8633	0.461437	2.95	4.65	0	2.53333	0.928751	0	3.84	2.45	2.09667	0.927296	--	--	--	--	--	-	-	-
CL26570.Contig1_DB	10.17	1.95	22.17	11.43	0.889652	4.86	3.47	7.63	5.32	0.398084	16.52	8.84	19.58	14.98	0.369368	30.98	39.71	26.08	32.2567	0.214036	20.88	22.85	16.63	20.12	0.157996	basic helix-loop-helix protein [Hordeum vulgare subsp. vulgare]	Hordeum vulgare subsp. vulgare cDNA clone: FLbaf134m16, mRNA sequence	Transcription factor ORG3 OS=Arabidopsis thaliana GN=ORG3 PE=1 SV=1	Predicted hydrolase of the metallo-beta-lactamase superfamily	--	-	GO:0005488//binding	GO:0005634//nucleus
CL191.Contig2_DB	12.39	0	16.25	9.54667	0.889309	8.1	8.69	5.53	7.44	0.225834	36.2	15.47	36.66	29.4433	0.411076	6.59	9.24	1.21	5.68	0.720354	29.59	13.99	1.82	15.1333	0.919841	--	--	--	--	--	-	-	-
CL6615.Contig1_DB	14.02	0	18.33	10.7833	0.888785	20.37	8.32	11.61	13.4333	0.463659	23.88	18.09	48.17	30.0467	0.531175	23.16	19.52	13.89	18.8567	0.247682	38.3	18.81	0.74	19.2833	0.97413	predicted protein [Hordeum vulgare subsp. vulgare]	PREDICTED: Brachypodium distachyon uncharacterized LOC100828293 (LOC100828293), mRNA	Formin-like protein 5 OS=Oryza sativa subsp. japonica GN=FH5 PE=2 SV=2	--	ammonium transporter, Amt family	-	-	GO:0009535//chloroplast thylakoid membrane;GO:0005739//mitochondrion
CL20312.Contig2_DB	6.62	0	5.07	3.89667	0.88857	5.19	1.69	4.23	3.70333	0.488333	13.49	2.15	9.8	8.48	0.682086	9.18	7.85	8.48	8.50333	0.0782407	17.93	16.47	0	11.4667	0.868362	PREDICTED: oligopeptidase A-like [Brachypodium distachyon]	PREDICTED: Brachypodium distachyon oligopeptidase A-like (LOC100843578), mRNA	Leucine-rich repeat extensin-like protein 5 OS=Arabidopsis thaliana GN=LRX5 PE=2 SV=2	Zn-dependent oligopeptidases	oligopeptidase A [EC:3.4.24.70]	GO:0019243//methylglyoxal catabolic process to D-lactate;GO:0046686//response to cadmium ion;GO:0006508//proteolysis	GO:0046872//metal ion binding;GO:0004222//metalloendopeptidase activity	GO:0009570//chloroplast stroma;GO:0005829//cytosol;GO:0048046//apoplast;GO:0005739//mitochondrion
CL18584.Contig4_DB	0.59	0	0.77	0.453333	0.88849	8.46	9.4	22.46	13.44	0.582268	4.41	2.59	7.89	4.96333	0.542575	2.45	0.66	3.04	2.05	0.604583	7.78	8.12	0.55	5.48333	0.779776	predicted protein [Hordeum vulgare subsp. vulgare] >gi|326521594|dbj|BAK00373.1| predicted protein [Hordeum vulgare subsp. vulgare]	Oryza sativa Japonica Group Os03g0802200 (Os03g0802200) mRNA, complete cds	CYSTM1 family protein A OS=Arabidopsis thaliana GN=At2g41420 PE=3 SV=1	--	--	-	-	-
Unigene31010_DB	8.43	6.46	0	4.96333	0.888473	5.72	28.38	12.49	15.53	0.748993	9.07	3.99	3.75	5.60333	0.53622	8.76	11.62	31.61	17.33	0.718364	7.15	5.12	6.22	6.16333	0.164876	NAC transcription factor 8 [Triticum aestivum]	Triticum aestivum NAC transcription factor 8 (NAC8) mRNA, complete cds	NAC domain-containing protein 77 OS=Oryza sativa subsp. japonica GN=NAC77 PE=2 SV=2	--	--	GO:0006355//regulation of transcription, DNA-dependent	GO:0003677//DNA binding	GO:0005634//nucleus
CL22931.Contig1_DB	29.77	103.19	20.28	51.08	0.888359	236.03	234.05	138.08	202.72	0.276187	10.8	13.28	9.66	11.2467	0.164571	35.49	51.47	197.71	94.89	0.94217	22.9	44.92	39.57	35.7967	0.320832	PREDICTED: protein TIFY 10A-like [Brachypodium distachyon]	PREDICTED: Brachypodium distachyon protein TIFY 10A-like (LOC100834439), mRNA	Protein TIFY 10B OS=Arabidopsis thaliana GN=TIFY10B PE=1 SV=1	Membrane carboxypeptidase (penicillin-binding protein)	jasmonate ZIM domain-containing protein	-	-	-
CL1503.Contig1_DB	7.81	0	10.18	5.99667	0.888285	19.24	14.51	6.18	13.31	0.496783	14.17	12.49	44.74	23.8	0.762774	13.06	14.66	5.29	11.0033	0.455512	20.63	17.95	0	12.86	0.872271	predicted protein [Hordeum vulgare subsp. vulgare]	PREDICTED: Brachypodium distachyon probable L-ascorbate peroxidase 7, chloroplastic-like (LOC100836915), mRNA	Probable L-ascorbate peroxidase 7, chloroplastic OS=Oryza sativa subsp. japonica GN=APX7 PE=2 SV=1	Catalase (peroxidase I)	L-ascorbate peroxidase [EC:1.11.1.11]	GO:0042744//hydrogen peroxide catabolic process;GO:0055114//oxidation-reduction process	GO:0046872//metal ion binding;GO:0016688//L-ascorbate peroxidase activity;GO:0020037//heme binding	GO:0005739//mitochondrion;GO:0016021//integral to membrane;GO:0009579//thylakoid;GO:0009570//chloroplast stroma;GO:0031969//chloroplast membrane
CL1555.Contig2_DB	17.11	0	22.15	13.0867	0.887175	8.06	1.6	5.93	5.19667	0.633453	5.35	4.69	23.53	11.19	0.955482	6.88	12.35	12.93	10.72	0.311395	15.41	16.64	0	10.6833	0.867937	hypothetical protein AURANDRAFT_70520 [Aureococcus anophagefferens]	--	--	--	RNA-binding protein with serine-rich domain 1	-	-	-
CL11081.Contig3_DB	6.77	0	8.76	5.17667	0.887099	8.41	3.03	1.13	4.19	0.901213	3.85	5.92	6.07	5.28	0.234978	1.53	5.53	1.78	2.94667	0.760426	17.12	13.11	0	10.0767	0.888589	PREDICTED: glutamyl-tRNA(Gln) amidotransferase subunit A-like [Brachypodium distachyon]	Triticum aestivum cDNA, clone: SET3_L11, cultivar: Chinese Spring	Amidase 1 OS=Arabidopsis thaliana GN=AMI1 PE=1 SV=1	Asp-tRNAAsn/Glu-tRNAGln amidotransferase A subunit and related amidases	RNA-binding protein with serine-rich domain 1	GO:0009684//indoleacetic acid biosynthetic process	GO:0016884//carbon-nitrogen ligase activity, with glutamine as amido-N-donor;GO:0043864//indoleacetamide hydrolase activity	GO:0005737//cytoplasm
CL12944.Contig1_DB	32.88	0	42.54	25.14	0.88708	168.11	104.23	73.87	115.403	0.416828	135.63	83.01	163.73	127.457	0.32149	62.32	31.96	36.5	43.5933	0.375651	95.74	54.21	14.78	54.91	0.737289	predicted protein [Hordeum vulgare subsp. vulgare] >gi|326512354|dbj|BAJ99532.1| predicted protein [Hordeum vulgare subsp. vulgare]	Secale cereale mRNA for peptide methionine sulfoxide reductase (msrA gene)	Peptide methionine sulfoxide reductase A2-1 OS=Oryza sativa subsp. japonica GN=MSRA2-1 PE=2 SV=2	Peptide methionine sulfoxide reductase	peptide-methionine (S)-S-oxide reductase [EC:1.8.4.11]	GO:0034599//cellular response to oxidative stress;GO:0009651//response to salt stress;GO:0055114//oxidation-reduction process;GO:0080167//response to karrikin	GO:0008113//peptide-methionine-(S)-S-oxide reductase activity	GO:0009570//chloroplast stroma;GO:0016020//membrane;GO:0005829//cytosol
CL10490.Contig6_DB	17.41	0	22.5	13.3033	0.886903	41.61	19.3	25.1	28.67	0.40375	25.39	10.06	25.48	20.31	0.437069	21.24	45.99	9.89	25.7067	0.718096	74.29	95.04	2.29	57.2067	0.85091	chopper chaperone [Hordeum vulgare subsp. vulgare]	Triticum aestivum cDNA, clone: WT005_G02, cultivar: Chinese Spring	Heavy metal-associated isoprenylated plant protein 26 OS=Arabidopsis thaliana GN=HIPP26 PE=1 SV=1	Copper chaperone	copper chaperone	GO:0019684//photosynthesis, light reaction;GO:0009611//response to wounding;GO:0009805//coumarin biosynthetic process;GO:0010363//regulation of plant-type hypersensitive response;GO:0006827//high-affinity iron ion transport;GO:0006816//calcium ion transport;GO:0009651//response to salt stress;GO:0007568//aging;GO:0006612//protein targeting to membrane;GO:0006878//cellular copper ion homeostasis;G…	GO:0016851//magnesium chelatase activity;GO:0016531//copper chaperone activity	GO:0010007//magnesium chelatase complex;GO:0048046//apoplast;GO:0009706//chloroplast inner membrane;GO:0005739//mitochondrion
Unigene5442_DB	12.27	10.91	15.41	12.8633	0.179419	4.55	4.12	5.97	4.88	0.19839	9.95	8.14	11.75	9.94667	0.181468	4.94	5.84	4.93	5.23667	0.0997822	2.81	6.85	6.59	5.41667	0.417449	predicted protein [Hordeum vulgare subsp. vulgare]	PREDICTED: Brachypodium distachyon uncharacterized LOC100828330 (LOC100828330), mRNA	Telomere repeat-binding factor 1 OS=Arabidopsis thaliana GN=TRB1 PE=1 SV=1	--	myb proto-oncogene protein, plant	GO:0009753//response to jasmonic acid stimulus;GO:0009739//response to gibberellin stimulus;GO:0009651//response to salt stress;GO:0009751//response to salicylic acid stimulus;GO:0009733//response to auxin stimulus;GO:0009737//response to abscisic acid stimulus;GO:0006334//nucleosome assembly;GO:0009723//response to ethylene stimulus;GO:0046686//response to cadmium ion	GO:0003691//double-stranded telomeric DNA binding;GO:0043047//single-stranded telomeric DNA binding;GO:0042803//protein homodimerization activity;GO:0003682//chromatin binding	GO:0000786//nucleosome;GO:0005634//nucleus;GO:0005886//plasma membrane
CL23070.Contig1_DB	4.88	9.27	0.57	4.90667	0.886561	13.75	14.03	11.76	13.18	0.0939074	1.38	5.54	1.73	2.88333	0.80025	3.34	8.97	15.43	9.24667	0.654262	9.92	4.65	4.98	6.51667	0.45299	predicted protein [Hordeum vulgare subsp. vulgare]	PREDICTED: Brachypodium distachyon probable inactive receptor kinase RLK902-like (LOC100845832), mRNA	Probable inactive receptor kinase RLK902 OS=Arabidopsis thaliana GN=RLK902 PE=1 SV=1	--	[EC:2.7.1.-]	GO:0006468//protein phosphorylation	GO:0004672//protein kinase activity;GO:0005524//ATP binding	GO:0016023//cytoplasmic membrane-bounded vesicle;GO:0016020//membrane
CL3156.Contig1_DB	32.6	10.95	84.66	42.7367	0.886501	101.07	11.56	32.02	48.2167	0.972726	57.37	74.21	14.02	48.5333	0.639823	6.25	29.83	13.97	16.6833	0.720593	8.12	20.92	13.63	14.2233	0.451413	predicted protein [Hordeum vulgare subsp. vulgare]	Oryza sativa Japonica Group cDNA clone:002-141-F03, full insert sequence	Glutathione S-transferase 4 OS=Zea mays GN=GST4 PE=1 SV=2	Glutathione S-transferase	glutathione S-transferase [EC:2.5.1.18]	-	GO:0004364//glutathione transferase activity	-
CL1859.Contig9_DB	4.73	0	6.09	3.60667	0.886311	0.47	2.79	2.19	1.81667	0.662871	24.1	20.63	20.12	21.6167	0.100186	3.17	3.33	3.55	3.35	0.0569516	5.78	3.33	0	3.03667	0.955371	--	--	--	--	--	-	-	-
CL11539.Contig3_DB	9.84	0	7.66	5.83333	0.885955	6.89	15.17	8.21	10.09	0.440896	23.5	5.92	13.36	14.26	0.618828	7.07	4.03	3.73	4.94333	0.373806	21.89	7.04	6	11.6433	0.763449	PREDICTED: pantoate--beta-alanine ligase-like [Brachypodium distachyon]	Triticum aestivum clone wlm96.pk036.k8:fis, full insert mRNA sequence	Pantoate--beta-alanine ligase OS=Oryza sativa subsp. japonica GN=PANC PE=2 SV=2	Panthothenate synthetase	pantoate--beta-alanine ligase [EC:6.3.2.1]	GO:0015940//pantothenate biosynthetic process;GO:0009793//embryo development ending in seed dormancy	GO:0005524//ATP binding;GO:0004592//pantoate-beta-alanine ligase activity;GO:0042803//protein homodimerization activity	GO:0005829//cytosol
CL1896.Contig5_DB	3.21	0.06	2.17	1.81333	0.885112	18.5	18.2	9.25	15.3167	0.343157	1.35	1.8	1.44	1.53	0.155632	3.38	1.52	0.91	1.93667	0.664356	6.46	8.32	0	4.92667	0.88636	predicted protein [Hordeum vulgare subsp. vulgare]	Zea mays full-length cDNA clone ZM_BFc0050J01 mRNA, complete cds	Transcription factor MYB44 OS=Arabidopsis thaliana GN=MYB44 PE=2 SV=1	Myb superfamily proteins, including transcription factors and mRNA splicing factors	myb proto-oncogene protein, plant	GO:0009725//response to hormone stimulus;GO:0010035//response to inorganic substance;GO:0009628//response to abiotic stimulus;GO:0006950//response to stress;GO:1901700;GO:0033993//response to lipid	GO:0005488//binding	-
Unigene18204_DB	3.59	0	2.81	2.13333	0.88511	0	6.05	11.15	5.73333	0.973559	3.4	7.02	0.94	3.78667	0.807673	17.55	6.95	9.09	11.1967	0.500615	4.5	11.48	6.45	7.47667	0.481695	predicted protein [Hordeum vulgare subsp. vulgare] >gi|326518632|dbj|BAJ88345.1| predicted protein [Hordeum vulgare subsp. vulgare]	Oryza sativa Japonica Group Os07g0102100 (Os07g0102100) mRNA, complete cds	Potassium transporter 22 OS=Oryza sativa subsp. japonica GN=HAK22 PE=2 SV=1	K+ transporter	KUP system potassium uptake protein	GO:0071805//potassium ion transmembrane transport	GO:0009674//potassium:sodium symporter activity	GO:0016021//integral to membrane
CL15861.Contig1_DB	53.33	0	68	40.4433	0.884813	86.32	50.94	28.17	55.1433	0.531379	41.38	31.05	137.91	70.1133	0.840644	83.16	110.52	3.93	65.87	0.840421	217.18	127.45	8.08	117.57	0.89223	ferredoxin-NADP(H) oxidoreductase [Triticum aestivum]	PREDICTED: Brachypodium distachyon ferredoxin--NADP reductase, leaf isozyme, chloroplastic-like (LOC100824314), mRNA	Ferredoxin--NADP reductase, leaf isozyme, chloroplastic OS=Oryza sativa subsp. japonica GN=Os06g0107700 PE=2 SV=1	Sulfite reductase, alpha subunit (flavoprotein)	ferredoxin--NADP+ reductase [EC:1.18.1.2]	GO:0009767//photosynthetic electron transport chain;GO:0042742//defense response to bacterium;GO:0009817//defense response to fungus, incompatible interaction	GO:0008266//poly(U) RNA binding;GO:0003959//NADPH dehydrogenase activity;GO:0045157//electron transporter, transferring electrons within the noncyclic electron transport pathway of photosynthesis activity;GO:0004324//ferredoxin-NADP+ reductase activity;GO:0050660//flavin adenine dinucleotide binding;GO:0050661//NADP binding;GO:0045156//electron transporter, transferring electrons within the cycli…	GO:0031977//thylakoid lumen;GO:0009941//chloroplast envelope;GO:0009535//chloroplast thylakoid membrane;GO:0009570//chloroplast stroma;GO:0048046//apoplast
CL1001.Contig2_DB	10.89	0	13.86	8.25	0.884534	12.38	36.12	8.49	18.9967	0.787309	20.02	8.63	2.72	10.4567	0.840943	0	0	0	0	1	2.58	2.87	0	1.81667	0.869696	--	--	--	--	--	-	-	-
CL24149.Contig1_DB	12.66	0	16.07	9.57667	0.884136	31.49	21.39	4.24	19.04	0.723538	16.15	9.07	24.19	16.47	0.459325	3.53	4.63	2.26	3.47333	0.341463	19.16	8.16	0.64	9.32	0.999392	PREDICTED: protein PAIR1-like [Brachypodium distachyon]	PREDICTED: Brachypodium distachyon protein PAIR1-like (LOC100832837), mRNA	Protein PAIR1 OS=Oryza sativa subsp. japonica GN=PAIR1 PE=2 SV=1	--	--	GO:0009556//microsporogenesis;GO:0009554//megasporogenesis;GO:0007134;GO:0007128//meiotic prophase I;GO:0007133//meiotic anaphase I	-	GO:0005634//nucleus
CL8215.Contig2_DB	10.13	39.64	9.09	19.62	0.884079	4.2	5.7	3.74	4.54667	0.22543	6.46	6.52	5.95	6.31	0.049637	6.22	16.15	11.74	11.37	0.437584	1.46	4.64	11.12	5.74	0.857674	predicted protein [Chlamydomonas reinhardtii] >gi|158276602|gb|EDP02374.1| predicted protein [Chlamydomonas reinhardtii]	--	--	--	--	-	-	-
CL766.Contig2_DB	18.77	14.8	0	11.19	0.884006	7.46	10.66	23.67	13.93	0.616331	11.07	12.49	7	10.1867	0.279738	12.17	7.31	17.98	12.4867	0.42782	7.81	12.33	13.85	11.33	0.277292	PREDICTED: 26S proteasome non-ATPase regulatory subunit 1-like [Brachypodium distachyon]	PREDICTED: Brachypodium distachyon 26S proteasome non-ATPase regulatory subunit 1-like (LOC100835233), mRNA	26S proteasome non-ATPase regulatory subunit 2 1B OS=Arabidopsis thaliana GN=RPN1B PE=2 SV=1	26S proteasome regulatory complex component	26S proteasome regulatory subunit N2	GO:0043161//proteasomal ubiquitin-dependent protein catabolic process;GO:0043248//proteasome assembly;GO:0051788//response to misfolded protein;GO:0007010//cytoskeleton organization;GO:0042176//regulation of protein catabolic process;GO:0006094//gluconeogenesis;GO:0009630//gravitropism;GO:0050790//regulation of catalytic activity	GO:0030234//enzyme regulator activity	GO:0005829//cytosol;GO:0008540//proteasome regulatory particle, base subcomplex;GO:0016023//cytoplasmic membrane-bounded vesicle;GO:0009507//chloroplast;GO:0005886//plasma membrane
CL22509.Contig3_DB	10.77	0	13.65	8.14	0.883909	11.84	5.66	7.79	8.43	0.372398	12.46	13.05	20.16	15.2233	0.281505	4.82	1.35	0.95	2.37333	0.896753	4.91	8.08	1.66	4.88333	0.657355	PREDICTED: sister chromatid cohesion protein PDS5 homolog B-B-like [Brachypodium distachyon]	PREDICTED: Brachypodium distachyon sister chromatid cohesion protein PDS5 homolog B-B-like (LOC100826424), mRNA	--	--	--	-	-	GO:0043231//intracellular membrane-bounded organelle
CL24148.Contig2_DB	2.23	0	1.76	1.33	0.883866	14.14	14.43	5.19	11.2533	0.466795	2.12	1.26	4.16	2.51333	0.592629	1.38	2.71	3.97	2.68667	0.482069	9.63	9.55	0	6.39333	0.866048	--	--	--	--	--	-	-	-
CL6226.Contig2_DB	5.14	6.51	0	3.88333	0.883807	3.81	4.68	6.4	4.96333	0.265556	1.24	18.15	7.18	8.85667	0.968624	37.13	70.96	79.09	62.3933	0.356659	39.2	80.74	142.5	87.48	0.594179	PREDICTED: quinone oxidoreductase-like protein At1g23740, chloroplastic-like [Brachypodium distachyon]	Triticum aestivum cDNA, clone: WT009_I11, cultivar: Chinese Spring	Quinone oxidoreductase-like protein At1g23740, chloroplastic OS=Arabidopsis thaliana GN=At1g23740 PE=1 SV=2	NADPH:quinone reductase and related Zn-dependent oxidoreductases	NADPH2:quinone reductase [EC:1.6.5.5]	GO:0009072//aromatic amino acid family metabolic process;GO:0000096//sulfur amino acid metabolic process;GO:0016117//carotenoid biosynthetic process;GO:0006636//unsaturated fatty acid biosynthetic process;GO:0010264//myo-inositol hexakisphosphate biosynthetic process;GO:0044272//sulfur compound biosynthetic process;GO:0019288//isopentenyl diphosphate biosynthetic process, mevalonate-independent p…	GO:0035671//enone reductase activity;GO:0008270//zinc ion binding;GO:0000166//nucleotide binding;GO:0035798//2-alkenal reductase (NADP+) activity;GO:0003960//NADPH:quinone reductase activity	GO:0009941//chloroplast envelope;GO:0048046//apoplast;GO:0010319//stromule;GO:0009570//chloroplast stroma;GO:0009579//thylakoid
CL11883.Contig3_DB	41.89	0	33.09	24.9933	0.883738	23.76	14.18	17	18.3133	0.268831	49.28	31.22	36.29	38.93	0.239274	5.65	10.21	3.65	6.50333	0.517	20.99	29.48	0.92	17.13	0.856162	PREDICTED: cation transport regulator-like protein 2-like [Brachypodium distachyon]	Hordeum vulgare subsp. vulgare cDNA clone: FLbaf144i18, mRNA sequence	--	Uncharacterized protein involved in cation transport	cation transport protein ChaC	GO:0010288//response to lead ion;GO:0046686//response to cadmium ion	-	GO:0005737//cytoplasm
Unigene12753_DB	2.6	0	3.28	1.96	0.883228	14.71	32.15	17.7	21.52	0.433385	24.42	14.16	26.05	21.5433	0.299206	3.2	2.02	2.64	2.62	0.225288	4.76	6.68	0	3.81333	0.901874	--	--	--	--	--	-	-	-
CL5249.Contig7_DB	0.69	0.87	0	0.52	0.883151	8.47	14.78	11.73	11.66	0.270633	1.74	0.99	1.26	1.33	0.285615	0.68	0.31	0.24	0.41	0.576663	0.66	0.91	0	0.523333	0.89836	--	Oryza sativa Japonica Group Os05g0122800 (Os05g0122800) mRNA, partial cds	--	--	--	-	-	-
CL20154.Contig2_DB	27.84	0	22.08	16.64	0.883151	24.43	20	19.92	21.45	0.120329	17.68	17.03	54.31	29.6733	0.719112	8.36	11.16	2.65	7.39	0.586892	28.43	29.6	3.73	20.5867	0.709684	--	--	--	--	--	-	-	-
CL3220.Contig1_DB	6.4	0	8.06	4.82	0.882979	10.57	10.38	3.58	8.17667	0.486991	9.24	8.63	16.85	11.5733	0.395728	5	4.8	0.89	3.56333	0.650327	9.52	7.47	2.78	6.59	0.524294	PREDICTED: rop guanine nucleotide exchange factor 1-like [Brachypodium distachyon]	PREDICTED: Brachypodium distachyon rop guanine nucleotide exchange factor 1-like (LOC100844470), mRNA	--	--	--	-	-	-
CL7037.Contig2_DB	14.49	0	11.51	8.66667	0.882926	12.95	3.06	4.98	6.99667	0.74955	36.81	21.14	35.03	30.9933	0.276818	1.01	3.75	4.25	3.00333	0.580783	7.54	8.52	0.79	5.61667	0.749312	predicted protein [Hordeum vulgare subsp. vulgare]	Triticum aestivum cDNA, clone: WT005_E01, cultivar: Chinese Spring	Probable S-acyltransferase At3g26935 OS=Arabidopsis thaliana GN=At3g26935 PE=1 SV=1	Uncharacterized protein containing DHHC-type Zn finger	4,4-dimethyl-9beta,19-cyclopropylsterol-4alpha-methyl oxidase [EC:1.14.13.72]	-	GO:0008270//zinc ion binding;GO:0016740//transferase activity	GO:0005886//plasma membrane
CL21312.Contig2_DB	2.18	0.49	0.57	1.08	0.88284	3.19	6.75	1.13	3.69	0.770506	15.24	15.47	19.19	16.6333	0.133294	3.36	7.43	2.77	4.52	0.561359	9.98	8.18	0	6.05333	0.878695	predicted protein [Hordeum vulgare subsp. vulgare]	--	--	--	--	-	-	-
Unigene18685_DB	32.16	0.25	42.69	25.0333	0.882796	16.7	13.66	6.4	12.2533	0.431892	98.63	54.4	55.03	69.3533	0.36561	23.46	30.29	5.75	19.8333	0.638602	44.63	39.1	1.44	28.39	0.827848	PREDICTED: bifunctional dihydroflavonol 4-reductase/flavanone 4-reductase-like [Brachypodium distachyon]	PREDICTED: Brachypodium distachyon bifunctional dihydroflavonol 4-reductase/flavanone 4-reductase-like (LOC100826118), mRNA	Tetraketide alpha-pyrone reductase 2 OS=Arabidopsis thaliana GN=TKPR2 PE=2 SV=1	Nucleoside-diphosphate-sugar epimerases	cinnamoyl-CoA reductase [EC:1.2.1.44]	GO:0080110//sporopollenin biosynthetic process	GO:0016491//oxidoreductase activity;GO:0050662//coenzyme binding;GO:0000166//nucleotide binding	GO:0005829//cytosol
CL85.Contig1_DB	4.98	0	3.96	2.98	0.882774	5.68	4.48	7.59	5.91667	0.26509	7.31	21.26	1.85	10.14	0.987148	3.75	7.79	8.19	6.57667	0.37346	8.81	10.84	0	6.55	0.87978	xylanase inhibitor XIP-III [Triticum aestivum]	Triticum aestivum Xip-III gene for xylanase inhibitor XIP-III, complete cds	Xylanase inhibitor protein 1 OS=Triticum aestivum GN=XIPI PE=1 SV=2	DNA-directed RNA polymerase, beta' subunit/160 kD subunit	chitinase [EC:3.2.1.14]	GO:0005975//carbohydrate metabolic process;GO:0006952//defense response	GO:0004553//hydrolase activity, hydrolyzing O-glycosyl compounds	GO:0005576//extracellular region;GO:0016023//cytoplasmic membrane-bounded vesicle
CL25516.Contig1_DB	6.19	0	7.78	4.65667	0.882693	3.75	3.71	13.09	6.85	0.78891	18.84	31.25	33.9	27.9967	0.287171	13.87	4.01	7.16	8.34667	0.603352	4.39	7.53	5.56	5.82667	0.27235	PREDICTED: uncharacterized protein LOC100839725 [Brachypodium distachyon]	Triticum aestivum cDNA, clone: WT004_G08, cultivar: Chinese Spring	Formin-like protein 3 OS=Oryza sativa subsp. japonica GN=FH3 PE=2 SV=2	--	--	-	GO:0005509//calcium ion binding	-
CL23861.Contig2_DB	11.74	9.35	0	7.03	0.88255	43.39	77.78	64.31	61.8267	0.280283	12.67	13.99	4.67	10.4433	0.482913	10.2	14.25	43.37	22.6067	0.800438	1.67	6.21	4.01	3.96333	0.572841	predicted protein [Hordeum vulgare subsp. vulgare] >gi|326497975|dbj|BAJ94850.1| predicted protein [Hordeum vulgare subsp. vulgare] >gi|326500728|dbj|BAJ95030.1| predicted protein [Hordeum vulgare subsp. vulgare] >gi|326523765|dbj|BAJ93053.1| predicted protein [Hordeum vulgare subsp. vulgare]	PREDICTED: Brachypodium distachyon NADP-dependent alkenal double bond reductase P1-like (LOC100839344), mRNA	NADP-dependent alkenal double bond reductase P2 OS=Arabidopsis thaliana GN=P2 PE=2 SV=2	Putative NADP-dependent oxidoreductases		GO:0055114//oxidation-reduction process	GO:0016491//oxidoreductase activity;GO:0000166//nucleotide binding;GO:0008270//zinc ion binding	-
CL22920.Contig1_DB	2.43	1.64	8.3	4.12333	0.882442	1.77	2.73	0.63	1.71	0.614787	5.4	17.18	14.21	12.2633	0.49958	8.97	5.9	8.02	7.63	0.205992	13.55	7.8	4.35	8.56667	0.54253	PREDICTED: uncharacterized protein LOC100842251 [Brachypodium distachyon]	PREDICTED: Brachypodium distachyon uncharacterized LOC100842251 (LOC100842251), mRNA	Transcription factor HB29 OS=Arabidopsis thaliana GN=HB29 PE=1 SV=1	--	--	-	-	-
CL7862.Contig2_DB	37.12	0	46.45	27.8567	0.882068	18.1	35.65	49.95	34.5667	0.461503	82.91	63.99	72.07	72.99	0.130066	35.26	19.24	13.81	22.77	0.489775	20.84	29.76	27.91	26.17	0.179889	PREDICTED: vesicle-associated membrane protein 727-like [Brachypodium distachyon]	Hordeum vulgare subsp. vulgare cDNA clone: FLbaf132c21, mRNA sequence	Vesicle-associated membrane protein 727 OS=Arabidopsis thaliana GN=VAMP727 PE=2 SV=1	Synaptobrevin/VAMP-like protein	vesicle-associated membrane protein 72	GO:0006623//protein targeting to vacuole;GO:0016192//vesicle-mediated transport;GO:0007033//vacuole organization	-	GO:0005768//endosome;GO:0016023//cytoplasmic membrane-bounded vesicle;GO:0031201//SNARE complex;GO:0016021//integral to membrane
CL5540.Contig3_DB	3.23	0	2.59	1.94	0.881594	3.66	4.49	3.13	3.76	0.182312	11.63	17.18	6.97	11.9267	0.428574	5.52	3.66	1.79	3.65667	0.510028	3.41	1.69	1.28	2.12667	0.531417	--	--	--	--	--	-	-	-
CL29274.Contig1_DB	6.62	28.14	7.08	13.9467	0.881497	2.18	10.31	19.6	10.6967	0.814874	18.8	16.02	5.08	13.3	0.545351	10.4	12.21	6.74	9.78333	0.284837	2.27	4.42	1.02	2.57	0.669159	--	--	--	--	--	-	-	-
CL2946.Contig2_DB	19.51	0	24.3	14.6033	0.881418	15.91	11.43	19.89	15.7433	0.268842	58.57	49.02	61.69	56.4267	0.11699	16.77	13.3	8.14	12.7367	0.340944	15.06	20.99	0	12.0167	0.900489	predicted protein [Hordeum vulgare subsp. vulgare]	PREDICTED: Brachypodium distachyon uncharacterized LOC100824948 (LOC100824948), mRNA	--	--	sister chromatid cohesion protein PDS5	-	-	-
CL961.Contig6_DB	24.77	0	30.84	18.5367	0.881367	79.41	53.32	36.65	56.46	0.381726	187.05	86.75	200.43	158.077	0.393049	13.73	22.78	16.61	17.7067	0.261122	15.02	12.52	3.03	10.19	0.620754	predicted protein [Hordeum vulgare subsp. vulgare] >gi|326520237|dbj|BAK04043.1| predicted protein [Hordeum vulgare subsp. vulgare]	Triticum aestivum cDNA, clone: WT011_E20, cultivar: Chinese Spring	Vegetative cell wall protein gp1 OS=Chlamydomonas reinhardtii GN=GP1 PE=2 SV=1	ATPases involved in chromosome partitioning	phospholipase D [EC:3.1.4.4]	-	-	GO:0043231//intracellular membrane-bounded organelle;GO:0044444//cytoplasmic part
Unigene40785_DB	17.12	3.71	4.65	8.49333	0.88136	7.51	25.86	64.21	32.5267	0.889483	12.56	24.38	7.77	14.9033	0.573654	23.81	6.49	17.61	15.97	0.549511	3.84	9.57	3.5	5.63667	0.605075	predicted protein [Hordeum vulgare subsp. vulgare] >gi|326528655|dbj|BAJ97349.1| predicted protein [Hordeum vulgare subsp. vulgare]	Triticum aestivum cDNA, clone: WT002_B03, cultivar: Chinese Spring	Glutamate dehydrogenase 2 OS=Arabidopsis thaliana GN=GDH2 PE=1 SV=1	Glutamate dehydrogenase/leucine dehydrogenase	glutamate dehydrogenase (NAD(P)+) [EC:1.4.1.3]	GO:0006598//polyamine catabolic process;GO:0055114//oxidation-reduction process;GO:0009651//response to salt stress;GO:0009698//phenylpropanoid metabolic process;GO:0042398//cellular modified amino acid biosynthetic process;GO:0006944//cellular membrane fusion;GO:0048193//Golgi vesicle transport;GO:0046482//para-aminobenzoic acid metabolic process;GO:0046686//response to cadmium ion	GO:0005507//copper ion binding;GO:0008270//zinc ion binding;GO:0050897//cobalt ion binding;GO:0004353//glutamate dehydrogenase [NAD(P)+] activity;GO:0005524//ATP binding;GO:0004352//glutamate dehydrogenase (NAD+) activity	GO:0005739//mitochondrion;GO:0005774//vacuolar membrane;GO:0005794//Golgi apparatus;GO:0005886//plasma membrane
Unigene1471_DB	38.34	0	30.82	23.0533	0.88125	40.48	34.21	19.53	31.4067	0.342369	13.15	13.89	50.57	25.87	0.826982	8.15	10.48	14.98	11.2033	0.309906	65.56	33.37	4.31	34.4133	0.890304	predicted protein [Hordeum vulgare subsp. vulgare] >gi|326528417|dbj|BAJ93397.1| predicted protein [Hordeum vulgare subsp. vulgare]	PREDICTED: Brachypodium distachyon uncharacterized LOC100827737 (LOC100827737), mRNA	GTP cyclohydrolase 1 (Fragment) OS=Euglena gracilis PE=3 SV=1	GTP cyclohydrolase I	GTP cyclohydrolase I [EC:3.5.4.16]	GO:0046654//tetrahydrofolate biosynthetic process	GO:0003934//GTP cyclohydrolase I activity	GO:0005739//mitochondrion
Unigene30842_DB	6.38	0	5.14	3.84	0.880948	7.06	4.89	2.37	4.77333	0.491727	20.21	12.03	22.87	18.37	0.307533	3.49	2.24	0.78	2.17	0.625049	8.41	5.76	0.52	4.89667	0.819992	--	--	--	--	--	-	-	-
CL3360.Contig2_DB	18.09	0.5	26.3	14.9633	0.880895	28.59	26.66	18.78	24.6767	0.210605	19.41	13.83	38.34	23.86	0.538419	11.62	11.3	4.26	9.06	0.459161	23.02	18.58	1.84	14.48	0.771368	predicted protein [Hordeum vulgare subsp. vulgare]	Hordeum vulgare subsp. vulgare cDNA clone: FLbaf151h09, mRNA sequence	--	--	structure-specific endonuclease subunit SLX1 [EC:3.6.1.-]	-	-	-
CL5806.Contig4_DB	28.02	10.09	4.18	14.0967	0.880688	2.73	2.22	7.46	4.13667	0.698477	11.75	6.7	3.19	7.21333	0.596538	2.63	6.69	2.48	3.93333	0.607251	0	0.68	0.5	0.393333	0.895743	--	--	--	--	--	-	-	-
CL8169.Contig3_DB	6.92	0	5.61	4.17667	0.88011	50.42	41.36	17.6	36.46	0.464887	9.47	5.44	13.06	9.32333	0.408879	5.91	5.18	2.71	4.6	0.364563	5.96	3.99	0	3.31667	0.915533	predicted protein [Hordeum vulgare subsp. vulgare]	Phyllostachys edulis cDNA clone: bphylf056b19, full insert sequence	Formin-like protein 14 OS=Arabidopsis thaliana GN=FH14 PE=3 SV=3	Translation initiation factor 2 (IF-2; GTPase)	solute carrier family 39 (zinc transporter), member 1/2/3	-	-	-
CL19137.Contig2_DB	2.02	0	2.49	1.50333	0.88002	3.97	6.82	3.12	4.63667	0.417972	17.85	13.86	18.45	16.72	0.149219	3.75	2.63	1.39	2.59	0.455795	1.72	0.72	2.04	1.49333	0.461098	PREDICTED: SNF1-related protein kinase regulatory subunit gamma-1-like [Brachypodium distachyon]	PREDICTED: Brachypodium distachyon SNF1-related protein kinase regulatory subunit gamma-1-like (LOC100831233), mRNA	SNF1-related protein kinase regulatory subunit gamma-1 OS=Arabidopsis thaliana GN=KING1 PE=1 SV=2	--	--	GO:0008152//metabolic process	GO:0003824//catalytic activity	-
Unigene5719_DB	4.03	0.91	1.06	2	0.879815	17.24	7.94	24.98	16.72	0.510281	1.28	1.72	2.15	1.71667	0.253404	1.24	4.91	4.1	3.41667	0.564312	7.7	5.4	3.09	5.39667	0.427116	putative acyl transferase 5 [Triticum aestivum]	Hordeum vulgare subsp. vulgare cDNA clone: FLbaf107o12, mRNA sequence	13-hydroxylupanine O-tigloyltransferase OS=Lupinus albus GN=HMT/HLT PE=1 SV=1	Translation initiation factor 2 (IF-2; GTPase)	omega-hydroxypalmitate O-feruloyl transferase [EC:2.3.1.188]	-	GO:0016747//transferase activity, transferring acyl groups other than amino-acyl groups	-
CL18980.Contig3_DB	11.45	0	14.09	8.51333	0.879796	1029.52	811.86	966.88	936.087	0.1197	68.13	113.6	104.94	95.5567	0.252663	27.66	48.12	20.06	31.9467	0.454283	16.63	16.44	16.85	16.64	0.0123307	plasma membrane protein 3 [Leymus chinensis]	Puccinellia tenuiflora PutPMP3-2 mRNA for plasma membrance protein3, complete cds	Hydrophobic protein LTI6B OS=Oryza sativa subsp. japonica GN=LTI6B PE=2 SV=1	Uncharacterized homolog of Blt101	--	GO:0042538//hyperosmotic salinity response;GO:0009414//response to water deprivation;GO:0009409//response to cold;GO:0032940//secretion by cell;GO:0009737//response to abscisic acid stimulus	-	GO:0016023//cytoplasmic membrane-bounded vesicle;GO:0005886//plasma membrane;GO:0016021//integral to membrane
CL2029.Contig8_DB	2.51	0	2.04	1.51667	0.879777	35.18	85.81	16.42	45.8033	0.783656	11.51	5.76	19.14	12.1367	0.553033	4.67	3.26	3.6	3.84333	0.191454	6.21	8.43	0.52	5.05333	0.807364	PREDICTED: aspartic proteinase-like protein 1-like [Brachypodium distachyon]	Triticum aestivum cDNA, clone: SET5_E06, cultivar: Chinese Spring	Aspartic proteinase-like protein 1 OS=Arabidopsis thaliana GN=At5g10080 PE=1 SV=1	--	[EC:2.7.1.-]	GO:0006508//proteolysis	GO:0004190//aspartic-type endopeptidase activity	GO:0016023//cytoplasmic membrane-bounded vesicle
CL2587.Contig2_DB	8.01	0	9.84	5.95	0.879573	37.21	16.64	1.51	18.4533	0.971041	4.64	5.66	15.43	8.57667	0.694563	23.09	20.64	19.89	21.2067	0.0789171	47.98	29.61	3.29	26.96	0.83318	PREDICTED: psbP-like protein 2, chloroplastic-like [Brachypodium distachyon]	PREDICTED: Brachypodium distachyon psbP-like protein 2, chloroplastic-like (LOC100821961), mRNA	PsbP-like protein 2, chloroplastic OS=Arabidopsis thaliana GN=PPL2 PE=1 SV=2	--	--	GO:0016556//mRNA modification;GO:0010207//photosystem II assembly;GO:0019344//cysteine biosynthetic process	GO:0005509//calcium ion binding	GO:0019898//extrinsic to membrane;GO:0009535//chloroplast thylakoid membrane;GO:0009654//oxygen evolving complex;GO:0009543//chloroplast thylakoid lumen
CL9276.Contig2_DB	2.41	0	2.96	1.79	0.879547	24.39	25.27	4.96	18.2067	0.630559	8.68	4.12	7.74	6.84667	0.351658	5.95	2.73	0.82	3.16667	0.818756	11.07	7.74	0	6.27	0.905824	PREDICTED: uncharacterized protein LOC100833823 [Brachypodium distachyon]	PREDICTED: Brachypodium distachyon uncharacterized LOC100833823 (LOC100833823), mRNA	Proton pump-interactor 1 OS=Arabidopsis thaliana GN=PPI1 PE=1 SV=2	--	--	-	-	GO:0005773//vacuole;GO:0005886//plasma membrane
CL4861.Contig2_DB	2.65	0.77	6.45	3.29	0.879507	2.97	5.56	7.15	5.22667	0.403669	9.2	16.12	14.32	13.2133	0.271717	2.09	2.23	0	1.44	0.867389	8.44	5.19	1.28	4.97	0.721341	--	--	--	--	--	-	-	-
CL5309.Contig1_DB	8.87	0	10.89	6.58667	0.879496	3.82	3.18	3.99	3.66333	0.116594	13.55	8.88	10.34	10.9233	0.218708	3.23	3.23	2.95	3.13667	0.0515382	8.74	5.48	0.49	4.90333	0.847407	hypothetical protein AURANDRAFT_71291, partial [Aureococcus anophagefferens]	--	--	--	--	-	-	-
CL1749.Contig1_DB	31.51	0	38.66	23.39	0.879409	41.8	49.29	17.51	36.2	0.45894	38.21	16.2	50.42	34.9433	0.496298	10.94	22.83	14.78	16.1833	0.374951	50.3	27.54	4.64	27.4933	0.830384	putative PEX11-1 protein [Triticum aestivum]	Triticum aestivum cDNA, clone: WT004_N15, cultivar: Chinese Spring	Peroxisomal membrane protein 11-1 OS=Oryza sativa subsp. japonica GN=PEX11-1 PE=2 SV=1	--	--	-	-	-
CL9208.Contig3_DB	7.52	0	6.13	4.55	0.879393	62.59	114.38	75.52	84.1633	0.320272	21.68	7.24	15.39	14.77	0.490179	11.32	11.15	0	7.49	0.8661	12.65	13.18	12.43	12.7533	0.0302297	PREDICTED: uncharacterized protein At5g39570-like [Brachypodium distachyon]	Triticum aestivum cDNA, clone: WT004_G18, cultivar: Chinese Spring	Uncharacterized protein At5g39570 OS=Arabidopsis thaliana GN=At5g39570 PE=1 SV=1	Predicted periplasmic or secreted lipoprotein	calcium-binding protein CML	-	-	-
CL3134.Contig2_DB	103.41	0	126.84	76.75	0.879374	192.26	156.27	79.31	142.613	0.404591	161.44	115.96	117.53	131.643	0.19611	86.74	55.32	53.38	65.1467	0.287436	168.56	91.44	0	86.6667	0.973631	PREDICTED: CBS domain-containing protein CBSX3, mitochondrial-like [Brachypodium distachyon]	PREDICTED: Brachypodium distachyon CBS domain-containing protein CBSX3, mitochondrial-like (LOC100835895), mRNA	CBS domain-containing protein CBSX3, mitochondrial OS=Arabidopsis thaliana GN=CBSX3 PE=1 SV=1	FOG: CBS domain	--	GO:0009651//response to salt stress	GO:0050897//cobalt ion binding	GO:0005739//mitochondrion
CL21134.Contig4_DB	8.23	0	6.71	4.98	0.879369	21.65	13.29	0	11.6467	0.937449	5.38	9.64	7.03	7.35	0.292238	16.88	11.04	13.44	13.7867	0.212915	21.38	22.52	22.75	22.2167	0.0330222	predicted protein [Hordeum vulgare subsp. vulgare]	Triticum aestivum cDNA, clone: WT002_P05, cultivar: Chinese Spring	--	Dihydroorotase and related cyclic amidohydrolases	allantoinase [EC:3.5.2.5]	GO:0000256//allantoin catabolic process;GO:0010136//ureide catabolic process;GO:0006995//cellular response to nitrogen starvation	GO:0004038//allantoinase activity;GO:0050897//cobalt ion binding;GO:0008270//zinc ion binding	GO:0005783//endoplasmic reticulum
Unigene1832_DB	12.34	0	10.07	7.47	0.879253	7.9	2.87	4.25	5.00667	0.519101	17.37	8.51	22.83	16.2367	0.445101	7.58	3.99	3.48	5.01667	0.445417	5.27	8.79	0.7	4.92	0.824459	predicted protein [Hordeum vulgare subsp. vulgare] >gi|326533130|dbj|BAJ93537.1| predicted protein [Hordeum vulgare subsp. vulgare]	Triticum aestivum cDNA, clone: SET4_E07, cultivar: Chinese Spring	Proline-rich receptor-like protein kinase PERK12 OS=Arabidopsis thaliana GN=PERK12 PE=2 SV=2	Uncharacterized protein conserved in bacteria	phospholipase D [EC:3.1.4.4]	-	-	-
Unigene1913_DB	14.15	5.31	1.99	7.15	0.87907	11.84	21.25	26.33	19.8067	0.37119	34.24	39.67	23.38	32.43	0.255765	21.28	14.7	22.88	19.62	0.220963	18.37	32.83	29.83	27.01	0.282537	PREDICTED: uncharacterized protein LOC100825595 [Brachypodium distachyon]	PREDICTED: Brachypodium distachyon uncharacterized LOC100825595 (LOC100825595), mRNA	Acidic leucine-rich nuclear phosphoprotein 32-related protein 1 OS=Oryza sativa subsp. japonica GN=Os07g0607800 PE=2 SV=1	Cellobiohydrolase A (1,4-beta-cellobiosidase A)	histone arginine demethylase JMJD6 [EC:1.14.11.-]	-	-	-
CL155.Contig2_DB	4.7	0	5.75	3.48333	0.879043	8.33	7.05	3.24	6.20667	0.426593	12.89	3.52	17.38	11.2633	0.627855	6.73	2.28	2.38	3.79667	0.669227	7.89	10.04	0	5.97667	0.884507	--	--	--	--	--	-	-	-
CL4903.Contig3_DB	5.76	0	7.04	4.26667	0.87892	5.17	3.8	1.03	3.33333	0.632725	9.72	9.83	12.71	10.7533	0.157664	3.44	0	3.91	2.45	0.871321	6.47	4.61	0	3.69333	0.90189	predicted protein [Hordeum vulgare subsp. vulgare]	Triticum aestivum cDNA, clone: WT011_P17, cultivar: Chinese Spring	Extensin OS=Nicotiana tabacum GN=HRGPNT3 PE=2 SV=1	DNA-directed RNA polymerase, beta' subunit/160 kD subunit	far upstream element-binding protein	GO:0006886//intracellular protein transport	-	GO:0005622//intracellular
CL14361.Contig1_DB	25.02	0	20.48	15.1667	0.878864	14.8	12.63	10.68	12.7033	0.162239	9.88	25.09	4.16	13.0433	0.829361	6.94	15.55	3.07	8.52	0.749796	11.89	21.28	0.44	11.2033	0.931594	PREDICTED: pathogenesis-related protein 1-like [Brachypodium distachyon]	PREDICTED: Brachypodium distachyon pathogenesis-related protein 1-like (LOC100845654), mRNA	Pathogenesis-related protein 1 OS=Hordeum vulgare PE=2 SV=1	Uncharacterized protein with SCP/PR1 domains	pathogenesis-related protein 1	-	-	GO:0016023//cytoplasmic membrane-bounded vesicle
CL9889.Contig1_DB	5.3	0	4.34	3.21333	0.878814	3.44	7.29	1.83	4.18667	0.670112	11.96	12.01	11.91	11.96	0.0041806	2.18	2.29	1.8	2.09	0.123014	7.77	3.78	1.2	4.25	0.778852	PREDICTED: uncharacterized protein LOC100843449 isoform 1 [Brachypodium distachyon] >gi|357127900|ref|XP_003565615.1| PREDICTED: uncharacterized protein LOC100843449 isoform 2 [Brachypodium distachyon]	PREDICTED: Brachypodium distachyon uncharacterized LOC100843449, transcript variant 2 (LOC100843449), mRNA	--	--	--	-	-	-
CL3034.Contig7_DB	15.51	47.04	27.26	29.9367	0.532274	2.91	8.69	3.23	4.94333	0.657178	9.69	11.85	15.94	12.4933	0.254078	22.41	23.86	31.24	25.8367	0.183277	36.43	8.22	17.75	20.8	0.689913	PREDICTED: uncharacterized transporter YBR287W-like [Brachypodium distachyon]	PREDICTED: Brachypodium distachyon uncharacterized LOC100833440 (LOC100833440), mRNA	--	--		GO:0009926//auxin polar transport;GO:0055085//transmembrane transport	GO:0009672//auxin:hydrogen symporter activity	GO:0016023//cytoplasmic membrane-bounded vesicle;GO:0016021//integral to membrane
CL23074.Contig1_DB	2.91	2.39	0	1.76667	0.878441	7.66	20.82	10.26	12.9133	0.539728	7.33	5.69	10.04	7.68667	0.285797	1.63	12.17	11.4	8.4	0.699478	1.74	5.63	4.92	4.09667	0.505674	PREDICTED: bidirectional sugar transporter SWEET16-like [Brachypodium distachyon]	PREDICTED: Brachypodium distachyon bidirectional sugar transporter SWEET16-like (LOC100834766), mRNA	Bidirectional sugar transporter SWEET16 OS=Oryza sativa subsp. japonica GN=SWEET16 PE=3 SV=1	DNA-directed RNA polymerase, beta' subunit/160 kD subunit	solute carrier family 50 (sugar transporter)	GO:0008643//carbohydrate transport	GO:0051119//sugar transmembrane transporter activity	GO:0005887//integral to plasma membrane
Unigene32852_DB	14.16	0	11.65	8.60333	0.878225	106.38	56.86	9.81	57.6833	0.837161	6.57	2.65	20.73	9.98333	0.952691	8.81	13.13	18.8	13.58	0.368938	33.95	30.76	2.14	22.2833	0.786121	PREDICTED: uncharacterized protein LOC100842746 [Brachypodium distachyon]	PREDICTED: Brachypodium distachyon uncharacterized LOC100842746 (LOC100842746), mRNA	--	--	--	-	-	GO:0016023//cytoplasmic membrane-bounded vesicle
CL4914.Contig2_DB	10.88	0	13.2	8.02667	0.878001	182.84	220.66	53.5	152.333	0.575424	14.36	16.01	20.36	16.91	0.1833	52.48	32.32	26.22	37.0067	0.371366	84.68	65.49	8.27	52.8133	0.752671	PREDICTED: arginine decarboxylase 1-like [Brachypodium distachyon]	Triticum aestivum cultivar Bob White arginine decarboxylase mRNA, complete cds	Arginine decarboxylase 1 OS=Oryza sativa subsp. japonica GN=ADC1 PE=1 SV=1	Arginine decarboxylase (spermidine biosynthesis)	arginine decarboxylase [EC:4.1.1.19]	GO:0006979//response to oxidative stress;GO:0009753//response to jasmonic acid stimulus;GO:0009446//putrescine biosynthetic process;GO:0048316//seed development;GO:0008295//spermidine biosynthetic process;GO:0006527//arginine catabolic process;GO:0009651//response to salt stress;GO:0009409//response to cold;GO:0009611//response to wounding;GO:0009737//response to abscisic acid stimulus;GO:0080167…	GO:0008792//arginine decarboxylase activity	-
Unigene23695_DB	8.02	0	9.73	5.91667	0.877999	5.9	3.16	1.65	3.57	0.60349	13.27	10.07	16.77	13.37	0.250645	0.99	3.13	5.71	3.27667	0.721287	3.28	3.01	0	2.09667	0.868416	retrotransposon protein, putative, Ty3-gypsy sub-class [Oryza sativa Japonica Group] >gi|108864158|gb|ABA92193.2| retrotransposon protein, putative, Ty3-gypsy subclass [Oryza sativa Japonica Group]	--	Proline-rich receptor-like protein kinase PERK13 OS=Arabidopsis thaliana GN=PERK13 PE=2 SV=1	--	--	-	-	-
CL12651.Contig2_DB	0.57	0	0.47	0.346667	0.877954	19.27	47.47	22.68	29.8067	0.516382	4.84	0	3.07	2.63667	0.928796	2.01	3.99	0.39	2.13	0.846478	0.69	0.59	0.52	0.6	0.1424	predicted protein [Hordeum vulgare subsp. vulgare]	PREDICTED: Brachypodium distachyon uncharacterized LOC100839453 (LOC100839453), mRNA	Vegetative cell wall protein gp1 OS=Chlamydomonas reinhardtii GN=GP1 PE=2 SV=1	Uncharacterized protein conserved in bacteria	phospholipase D [EC:3.1.4.4]	-	-	GO:0005739//mitochondrion;GO:0009536//plastid
CL18318.Contig2_DB	33.9	0	41.09	24.9967	0.877886	42.63	40.14	25.5	36.09	0.256451	26.48	33.21	50.38	36.69	0.3359	42.22	35.83	30.19	36.08	0.166821	76.42	57.8	9.24	47.82	0.725306	glutathione peroxidase-like protein GPX15Hv [Hordeum vulgare subsp. vulgare]	Triticum aestivum cDNA, clone: SET5_B06, cultivar: Chinese Spring	Probable phospholipid hydroperoxide glutathione peroxidase OS=Spinacia oleracea PE=2 SV=1	Glutathione peroxidase	glutathione peroxidase [EC:1.11.1.9]	GO:0006979//response to oxidative stress;GO:0046686//response to cadmium ion;GO:0009651//response to salt stress;GO:0055114//oxidation-reduction process	GO:0004602//glutathione peroxidase activity	GO:0005886//plasma membrane;GO:0009507//chloroplast
CL13193.Contig3_DB	4.75	0	3.92	2.89	0.87785	1.73	2.68	2.42	2.27667	0.215645	13.06	11.39	15.35	13.2667	0.149855	0.99	1.24	0.32	0.85	0.559659	2.13	2.73	1.29	2.05	0.352842	hypothetical protein CHLREDRAFT_154106 [Chlamydomonas reinhardtii] >gi|158271258|gb|EDO97082.1| predicted protein [Chlamydomonas reinhardtii]	--	--	Translation initiation factor 2 (IF-2; GTPase)	serine/arginine repetitive matrix protein 1	-	-	-
CL2262.Contig4_DB	49.36	0	40.81	30.0567	0.877627	40.54	15.78	26.13	27.4833	0.452469	17.07	5.77	25.73	16.19	0.618225	45.08	31.93	19.23	32.08	0.402919	117.83	87.5	3.01	69.4467	0.856785	predicted protein [Hordeum vulgare subsp. vulgare] >gi|326525032|dbj|BAK07786.1| predicted protein [Hordeum vulgare subsp. vulgare]	PREDICTED: Brachypodium distachyon probable calcium-binding protein CML10-like (LOC100829687), mRNA	Probable calcium-binding protein CML10 OS=Oryza sativa subsp. japonica GN=CML10 PE=2 SV=1	Ca2+-binding protein (EF-Hand superfamily)	calcium-binding protein CML	-	GO:0005509//calcium ion binding	GO:0005739//mitochondrion
CL2790.Contig1_DB	7.57	0	9.13	5.56667	0.877288	7.63	5.63	0	4.42	0.89509	22.64	31.66	34.43	29.5767	0.208439	9.64	8.06	6.47	8.05667	0.196732	11.54	15.81	3.8	10.3833	0.586322	PREDICTED: GDSL esterase/lipase At5g45920-like [Brachypodium distachyon]	PREDICTED: Brachypodium distachyon GDSL esterase/lipase At5g45920-like (LOC100826214), mRNA	GDSL esterase/lipase At5g45920 OS=Arabidopsis thaliana GN=At5g45920 PE=2 SV=1	--	--	-	GO:0016787//hydrolase activity	-
CL13780.Contig1_DB	42.05	4.74	77.3	41.3633	0.877223	59.85	35.53	40.93	45.4367	0.281072	38.65	15.76	46.45	33.62	0.474459	44.66	34.14	26.9	35.2333	0.253463	72.24	62.7	7.51	47.4833	0.735943	PREDICTED: pyruvate dehydrogenase E1 component subunit alpha-like [Brachypodium distachyon]	PREDICTED: Brachypodium distachyon pyruvate dehydrogenase E1 component subunit alpha-like (LOC100843225), mRNA	Pyruvate dehydrogenase E1 component subunit alpha-3, chloroplastic OS=Oryza sativa subsp. japonica GN=Os04g0119400 PE=2 SV=2	Pyruvate/2-oxoglutarate dehydrogenase complex, dehydrogenase (E1) component, eukaryotic type, alpha subunit	pyruvate dehydrogenase E1 component subunit alpha [EC:1.2.4.1]	GO:0006096//glycolysis;GO:0055114//oxidation-reduction process	GO:0004739//pyruvate dehydrogenase (acetyl-transferring) activity	GO:0009941//chloroplast envelope
Unigene35085_DB	17.11	0.34	23.57	13.6733	0.876908	4.38	9.21	9.97	7.85333	0.386066	36.01	28.91	24.76	29.8933	0.190313	12.9	7.61	0	6.83667	0.948514	12.18	10.78	6.44	9.8	0.305394	--	--	--	--	--	-	-	-
CL21590.Contig1_DB	19.85	0	23.86	14.57	0.87689	42	37.55	20.88	33.4767	0.332579	17.28	17.08	27.9	20.7533	0.298265	23.74	10.43	4.4	12.8567	0.769696	28.26	18.48	0	15.58	0.921146	--	--	--	--	--	-	-	-
CL5021.Contig7_DB	0	19.51	16.24	11.9167	0.876826	4.23	6.88	15.77	8.96	0.674625	11.5	6.5	12.64	10.2133	0.319775	7.45	5.82	9.23	7.5	0.227407	3	8.14	4.79	5.31	0.491367	PREDICTED: uncharacterized protein LOC100821385 [Brachypodium distachyon]	PREDICTED: Brachypodium distachyon uncharacterized LOC100821385 (LOC100821385), mRNA	--	--	--	-	-	-
CL22359.Contig2_DB	0.78	0	0.65	0.476667	0.876696	35.43	23.16	8.65	22.4133	0.598108	1.29	1.43	0.99	1.23667	0.181776	6.52	3.81	4.63	4.98667	0.278695	13.4	5.88	1.89	7.05667	0.828227	predicted protein [Hordeum vulgare subsp. vulgare]	Triticum aestivum cDNA, clone: WT003_L08, cultivar: Chinese Spring	Formin-like protein 5 OS=Oryza sativa subsp. japonica GN=FH5 PE=2 SV=2	--	phospholipase D [EC:3.1.4.4]	GO:0009744//response to sucrose stimulus;GO:0010224//response to UV-B;GO:0009813//flavonoid biosynthetic process;GO:0007275//multicellular organismal development;GO:0080167//response to karrikin	-	-
CL7819.Contig2_DB	4.78	3.99	0	2.92333	0.876503	1.91	2.49	2.28	2.22667	0.131881	9.53	5.72	10.74	8.66333	0.302403	7.21	13.77	2.82	7.93333	0.694629	12.79	29.73	9.29	17.27	0.632986	PREDICTED: delta(24)-sterol reductase-like [Brachypodium distachyon]	Triticum aestivum cDNA, clone: WT003_E08, cultivar: Chinese Spring	Delta(24)-sterol reductase OS=Arabidopsis thaliana GN=DIM PE=1 SV=2	--	delta24-sterol reductase [EC:1.3.1.72]	GO:0048653//anther development;GO:0016126//sterol biosynthetic process;GO:0009825//multidimensional cell growth;GO:0009664//plant-type cell wall organization;GO:0010075//regulation of meristem growth;GO:0043481//anthocyanin accumulation in tissues in response to UV light;GO:0048767//root hair elongation;GO:0006084//acetyl-CoA metabolic process;GO:0005982//starch metabolic process;GO:0009834//seco…	GO:0050660//flavin adenine dinucleotide binding;GO:0008762//UDP-N-acetylmuramate dehydrogenase activity;GO:0005516//calmodulin binding	GO:0005774//vacuolar membrane;GO:0016021//integral to membrane;GO:0005886//plasma membrane;GO:0005634//nucleus
CL11200.Contig1_DB	33.16	0	27.69	20.2833	0.87646	64.58	38	14.18	38.92	0.647806	22.39	21.67	65.55	36.5367	0.687771	48.01	50.07	27.23	41.77	0.302467	109.49	68.04	3.53	60.3533	0.884733	predicted protein [Hordeum vulgare subsp. vulgare]	Triticum aestivum cDNA, clone: WT002_J17, cultivar: Chinese Spring	--	Predicted phosphatase/phosphohexomutase	riboflavin kinase [EC:2.7.1.26]	GO:0019684//photosynthesis, light reaction;GO:0010103//stomatal complex morphogenesis;GO:0006098//pentose-phosphate shunt;GO:0016117//carotenoid biosynthetic process;GO:0010027//thylakoid membrane organization;GO:0019252//starch biosynthetic process	GO:0016787//hydrolase activity	GO:0009941//chloroplast envelope;GO:0009570//chloroplast stroma
Unigene43361_DB	16.64	2.4	32.5	17.18	0.876441	30.86	9.37	17.24	19.1567	0.567555	8.52	20.52	16.98	15.34	0.401943	16.87	19.53	20.62	19.0067	0.101491	23.64	21.5	6.3	17.1467	0.551374	predicted protein [Hordeum vulgare subsp. vulgare]	Hordeum vulgare subsp. vulgare cDNA clone: FLbaf150a13, mRNA sequence	Oligopeptide transporter 4 OS=Arabidopsis thaliana GN=OPT4 PE=2 SV=1	Uncharacterized protein conserved in bacteria with the myosin-like domain	nuclear pore complex protein Nup62	GO:0080167//response to karrikin;GO:0006857//oligopeptide transport;GO:0055085//transmembrane transport	GO:0015198//oligopeptide transporter activity	GO:0016020//membrane
Unigene24732_DB	8.12	0	6.8	4.97333	0.876134	7.83	5.48	5.04	6.11667	0.245233	6.16	3.64	12.84	7.54667	0.62997	4.97	5.51	6.58	5.68667	0.144093	22.04	39.86	0	20.6333	0.967715	putative protein [Triticum durum]	--	--	--	--	-	-	-
CL823.Contig5_DB	1.86	0	1.56	1.14	0.875964	10.99	21.98	17.14	16.7033	0.329754	0.99	0.69	0.73	0.803333	0.202768	0	1.9	1.59	1.16333	0.876215	5.99	3.98	0	3.32333	0.917306	--	--	--	--	--	-	-	-
CL24786.Contig2_DB	19.3	0	23	14.1	0.875908	21.83	18.29	12.58	17.5667	0.265687	18.07	8.08	19.52	15.2233	0.409151	9.4	12.35	3.61	8.45333	0.525975	20.68	16.87	2.07	13.2067	0.744395	--	--	--	--	--	-	-	-
Unigene41458_DB	0	25.18	21.18	15.4533	0.875643	135.58	109.17	100.19	114.98	0.159997	0	15.91	23.38	13.0967	0.911774	29.97	27.11	27.54	28.2067	0.0546733	30.88	32.61	24.19	29.2267	0.15215	predicted protein [Hordeum vulgare subsp. vulgare]	Oryza sativa genomic DNA, chromosome 4, BAC clone: OSIGBa0134P10, complete sequence	Glucan endo-1,3-beta-glucosidase 14 OS=Arabidopsis thaliana GN=At2g27500 PE=1 SV=2	Uncharacterized protein conserved in bacteria with the myosin-like domain	serine/arginine repetitive matrix protein 1	GO:0005975//carbohydrate metabolic process	GO:0042973//glucan endo-1,3-beta-D-glucosidase activity	GO:0046658//anchored to plasma membrane;GO:0005737//cytoplasm;GO:0005634//nucleus
CL8155.Contig3_DB	5.8	0	4.88	3.56	0.875612	7.91	11.75	4.8	8.15333	0.426989	9.58	7.23	14.82	10.5433	0.368538	2.14	2.26	0	1.46667	0.866991	10.6	7.46	1.19	6.41667	0.746645	asynapsis 1 [Hordeum vulgare subsp. vulgare]	Hordeum vulgare subsp. vulgare cultivar Optic asynapsis 1 mRNA, complete cds	--	--	--	GO:0009556//microsporogenesis;GO:0000238//zygotene;GO:0000237//leptotene;GO:0007129//synapsis;GO:0009554//megasporogenesis	-	GO:0000228//nuclear chromosome
CL4483.Contig2_DB	6.42	0	7.63	4.68333	0.875607	6.17	11.27	4.29	7.24333	0.498619	8.49	10.27	19.84	12.8667	0.474428	7.47	1.54	5.45	4.82	0.625473	3.81	10.46	1	5.09	0.954451	predicted protein [Hordeum vulgare subsp. vulgare]	Triticum aestivum cDNA, clone: WT008_N17, cultivar: Chinese Spring	Protein transport protein Sec24-like At4g32640 OS=Arabidopsis thaliana GN=At4g32640 PE=1 SV=3	Translation initiation factor 2 (IF-2; GTPase)	nuclear pore complex protein Nup62	-	GO:0005509//calcium ion binding	-
CL13814.Contig1_DB	6.28	0	7.46	4.58	0.875554	78.82	143.36	49.24	90.4733	0.53198	2.74	6.73	8.78	6.08333	0.504902	7.77	6.32	15.06	9.71667	0.482049	9.95	21.4	5.52	12.29	0.666764	predicted protein [Hordeum vulgare subsp. vulgare] >gi|326512592|dbj|BAJ99651.1| predicted protein [Hordeum vulgare subsp. vulgare]	PREDICTED: Brachypodium distachyon probable calcium-binding protein CML27-like, transcript variant 2 (LOC100832182), mRNA	Probable calcium-binding protein CML27 OS=Oryza sativa subsp. japonica GN=CML27 PE=2 SV=1	Ca2+-binding protein (EF-Hand superfamily)	calcium-binding protein CML	GO:0010091//trichome branching	GO:0005509//calcium ion binding;GO:0005515//protein binding	-
CL6799.Contig2_DB	27.21	0	32.3	19.8367	0.875477	20.01	30.35	19.77	23.3767	0.258389	46.1	29.88	58.74	44.9067	0.322156	15.32	17.85	11.08	14.75	0.231919	35.36	39.28	3.94	26.1933	0.739553	PREDICTED: GDP-mannose 3,5-epimerase 2-like [Brachypodium distachyon]	PREDICTED: Brachypodium distachyon GDP-mannose 3,5-epimerase 2-like (LOC100824332), mRNA	GDP-mannose 3,5-epimerase 2 OS=Oryza sativa subsp. japonica GN=GME-2 PE=2 SV=2	Nucleoside-diphosphate-sugar epimerases	GDP-D-mannose 3', 5'-epimerase [EC:5.1.3.18 5.1.3.-]	GO:0019853//L-ascorbic acid biosynthetic process	GO:0047918//GDP-mannose 3,5-epimerase activity;GO:0050662//coenzyme binding;GO:0000166//nucleotide binding	-
Unigene38346_DB	19.56	0	23.21	14.2567	0.875435	13.84	17.19	6.11	12.38	0.459003	33.83	41.56	37.37	37.5867	0.10295	31.1	17.38	10.12	19.5333	0.545451	21.04	20.57	6.77	16.1267	0.502678	PREDICTED: UDP-glucuronic acid decarboxylase 1-like [Brachypodium distachyon]	PREDICTED: Brachypodium distachyon UDP-glucuronic acid decarboxylase 1-like (LOC100839298), mRNA	Probable rhamnose biosynthetic enzyme 3 OS=Arabidopsis thaliana GN=RHM3 PE=1 SV=1	Nucleoside-diphosphate-sugar epimerases	dTDP-glucose 4,6-dehydratase [EC:4.2.1.46]	GO:0042732//D-xylose metabolic process;GO:0044237//cellular metabolic process	GO:0048040//UDP-glucuronate decarboxylase activity;GO:0050662//coenzyme binding;GO:0000166//nucleotide binding	GO:0000139//Golgi membrane;GO:0005773//vacuole;GO:0005886//plasma membrane
Unigene24571_DB	6.83	0	8.1	4.97667	0.875375	10.87	7.68	4.4	7.65	0.422889	10.32	7.79	14.17	10.76	0.298576	5.8	7.9	7.38	7.02667	0.155647	13.07	5.95	0.44	6.48667	0.976169	--	--	--	--	--	-	-	-
CL20465.Contig2_DB	19.87	0	23.56	14.4767	0.875353	130.97	179.09	112.85	140.97	0.242843	124.44	80.95	142.44	115.943	0.272662	72.75	35.28	19.1	42.3767	0.649415	80.7	97.43	1.83	59.9867	0.851107	predicted protein [Hordeum vulgare subsp. vulgare] >gi|326530232|dbj|BAJ97542.1| predicted protein [Hordeum vulgare subsp. vulgare]	Hordeum vulgare subsp. vulgare cDNA clone: FLbaf75f24, mRNA sequence	Reticulon-like protein B1 OS=Arabidopsis thaliana GN=RTNLB1 PE=1 SV=1	--	riboflavin kinase [EC:2.7.1.26]	GO:0071786//endoplasmic reticulum tubular network organization	-	GO:0005773//vacuole;GO:0071782//endoplasmic reticulum tubular network;GO:0005886//plasma membrane;GO:0071458//integral to cytosolic side of endoplasmic reticulum membrane
CL4746.Contig4_DB	11.16	0	13.22	8.12667	0.875251	16.12	14.08	14.94	15.0467	0.0680665	11.58	14.62	16.18	14.1267	0.165598	21.81	24.2	14.27	20.0933	0.257936	24.07	10.28	11.92	15.4233	0.488416	PREDICTED: uncharacterized protein LOC100821506 [Brachypodium distachyon]	PREDICTED: Brachypodium distachyon uncharacterized LOC100821506 (LOC100821506), mRNA	Protein TIC 21, chloroplastic OS=Arabidopsis thaliana GN=TIC21 PE=1 SV=1	--	--	GO:0034755//iron ion transmembrane transport;GO:0006875//cellular metal ion homeostasis;GO:0045037//protein import into chloroplast stroma	GO:0015088//copper uptake transmembrane transporter activity;GO:0005381//iron ion transmembrane transporter activity;GO:0042803//protein homodimerization activity	GO:0009706//chloroplast inner membrane
CL6321.Contig1_DB	5.49	3.21	0.27	2.99	0.875232	28.22	43.54	50.6	40.7867	0.280514	0.39	1.4	1.32	1.03667	0.541598	3.39	5.19	5.35	4.64333	0.234393	3.3	3.5	3.27	3.35667	0.0372493	PREDICTED: uncharacterized protein C24B11.05-like [Brachypodium distachyon]	PREDICTED: Brachypodium distachyon uncharacterized LOC100839359 (LOC100839359), mRNA	Extensin OS=Nicotiana tabacum GN=HRGPNT3 PE=2 SV=1	Predicted hydrolase (HAD superfamily)	putative hydrolase of the HAD superfamily	-	GO:0016787//hydrolase activity	-
CL20639.Contig3_DB	10.62	0	8.97	6.53	0.875192	3.24	11.85	3.74	6.27667	0.770014	6.8	12.59	15.54	11.6433	0.38187	3.72	4.59	2.04	3.45	0.375729	8.57	5.31	0.56	4.81333	0.836849	predicted protein [Hordeum vulgare subsp. vulgare]	PREDICTED: Brachypodium distachyon kinesin-4-like (LOC100832207), mRNA	--	--	--	-	-	-
CL296.Contig2_DB	10.15	0	12.01	7.38667	0.875129	30.39	56.23	23.74	36.7867	0.46657	9.64	5.62	18.92	11.3933	0.598697	14.35	22.23	10.07	15.55	0.396667	45.99	23.3	1.72	23.67	0.935248	hypothetical protein SORBIDRAFT_04g028750 [Sorghum bicolor] >gi|241934160|gb|EES07305.1| hypothetical protein SORBIDRAFT_04g028750 [Sorghum bicolor]	Triticum aestivum cDNA, clone: SET4_H04, cultivar: Chinese Spring	Nudix hydrolase 21, chloroplastic OS=Arabidopsis thaliana GN=NUDT21 PE=2 SV=1	--	--	-	GO:0016787//hydrolase activity	GO:0005739//mitochondrion
Unigene16979_DB	2.2	0	1.86	1.35333	0.875088	2.15	1.98	0.91	1.68	0.40014	4.48	15.54	23.54	14.52	0.65915	9.24	14.99	16.11	13.4467	0.27411	12.57	8.96	18.39	13.3067	0.357563	PREDICTED: ribonuclease Z, chloroplastic-like [Brachypodium distachyon]	PREDICTED: Brachypodium distachyon ribonuclease Z, chloroplastic-like (LOC100845341), mRNA	Ribonuclease Z, chloroplastic OS=Arabidopsis thaliana GN=CPZ PE=2 SV=1	Metal-dependent hydrolases of the beta-lactamase superfamily III	--	GO:0042780//tRNA 3'-end processing	GO:0042781//3'-tRNA processing endoribonuclease activity	-
Unigene3724_DB	11.29	0	13.32	8.20333	0.87482	9.9	10.42	2.57	7.63	0.575334	15.04	22.23	13.89	17.0533	0.265042	3.52	3.26	4.36	3.71333	0.154826	8.23	10.32	0	6.18333	0.882362	PREDICTED: DNA (cytosine-5)-methyltransferase 1B-like [Brachypodium distachyon]	PREDICTED: Brachypodium distachyon DNA (cytosine-5)-methyltransferase 1B-like (LOC100829061), mRNA	DNA (cytosine-5)-methyltransferase 1B OS=Oryza sativa subsp. japonica GN=MET1B PE=2 SV=1	--	DNA (cytosine-5-)-methyltransferase [EC:2.1.1.37]	GO:0032776//DNA methylation on cytosine;GO:0009793//embryo development ending in seed dormancy	GO:0008168//methyltransferase activity	-
CL802.Contig2_DB	11.44	0.46	17.07	9.65667	0.874772	38.28	21.19	8.89	22.7867	0.647743	13.92	22.45	21.31	19.2267	0.240859	15.63	16.78	19.06	17.1567	0.101753	42.53	25.04	6.25	24.6067	0.737356	PREDICTED: uncharacterized protein LOC100835123 [Brachypodium distachyon]	PREDICTED: Brachypodium distachyon uncharacterized LOC100835123 (LOC100835123), mRNA	--	--	--	-	-	-
CL19275.Contig1_DB	4.39	0	5.17	3.18667	0.87463	25.26	13.98	15.63	18.29	0.333095	14.78	13.73	18.21	15.5733	0.150449	9.43	7.58	7.32	8.11	0.141865	15	20.26	2.82	12.6933	0.704771	predicted protein [Hordeum vulgare subsp. vulgare]	Phyllostachys edulis cDNA clone: bphyem209b04, full insert sequence	Vegetative cell wall protein gp1 OS=Chlamydomonas reinhardtii GN=GP1 PE=2 SV=1	DNA-directed RNA polymerase, beta' subunit/160 kD subunit	phospholipase D [EC:3.1.4.4]	-	-	-
CL9086.Contig7_DB	0	11.25	9.56	6.93667	0.874551	10.26	12.14	8.38	10.26	0.183236	5.6	6.33	12.3	8.07667	0.455099	9.9	3.17	7.93	7	0.494292	4.44	14.92	5.68	8.34667	0.686063	PREDICTED: seven transmembrane domain-containing tyrosine-protein kinase 1-like [Brachypodium distachyon]	PREDICTED: Brachypodium distachyon seven transmembrane domain-containing tyrosine-protein kinase 1-like (LOC100834199), mRNA	Serine/threonine-protein kinase HT1 OS=Arabidopsis thaliana GN=HT1 PE=1 SV=1	Serine/threonine protein kinase	sterile alpha motif and leucine zipper containing kinase AZK [EC:2.7.11.25]	GO:0006468//protein phosphorylation;GO:0009966//regulation of signal transduction	GO:0004674//protein serine/threonine kinase activity;GO:0005524//ATP binding	GO:0005737//cytoplasm;GO:0005634//nucleus;GO:0005886//plasma membrane
CL7705.Contig2_DB	8.49	0	9.97	6.15333	0.874335	4.35	13.1	14.93	10.7933	0.523899	19.15	12.8	18.54	16.83	0.208163	17.2	4.19	6.21	9.2	0.761026	3.09	7.77	7.11	5.99	0.422882	PREDICTED: uncharacterized protein LOC100840710 [Brachypodium distachyon]	PREDICTED: Brachypodium distachyon uncharacterized LOC100840710 (LOC100840710), mRNA	--	--	--	-	-	-
CL11378.Contig1_DB	5.54	41.38	16.22	21.0467	0.874298	21.49	13.87	33.29	22.8833	0.42759	18.87	20.95	25.12	21.6467	0.14703	48.43	28.46	23.8	33.5633	0.389832	14.21	33.56	61.71	36.4933	0.654516	PREDICTED: uncharacterized protein At2g34460, chloroplastic-like [Brachypodium distachyon]	Phyllostachys edulis cDNA clone: bphylf053g01, full insert sequence	Uncharacterized protein At2g34460, chloroplastic OS=Arabidopsis thaliana GN=At2g34460 PE=1 SV=1	Predicted nucleoside-diphosphate-sugar epimerases	phospholipase D [EC:3.1.4.4]	GO:0010264//myo-inositol hexakisphosphate biosynthetic process	GO:0016853//isomerase activity;GO:0000166//nucleotide binding	GO:0010287//plastoglobule;GO:0009941//chloroplast envelope;GO:0009535//chloroplast thylakoid membrane;GO:0005739//mitochondrion
CL29437.Contig1_DB	11.35	0	9.67	7.00667	0.874284	9.31	1.94	12.55	7.93333	0.685376	36.55	17.12	28.9	27.5233	0.355621	22.29	13.02	2.83	12.7133	0.765623	9.28	9.62	0	6.3	0.866446	PREDICTED: paired amphipathic helix protein Sin3-like 4-like [Brachypodium distachyon]	PREDICTED: Brachypodium distachyon paired amphipathic helix protein Sin3-like 4-like (LOC100833378), mRNA	Paired amphipathic helix protein Sin3-like 4 OS=Arabidopsis thaliana GN=SNL4 PE=3 SV=3	Histone deacetylase complex, SIN3 component	paired amphipathic helix protein Sin3a	-	-	-
CL12088.Contig5_DB	10.47	0	8.93	6.46667	0.874173	3.81	10.3	8.79	7.63333	0.444903	8.29	5.17	20.13	11.1967	0.704871	3.22	4.45	0	2.55667	0.898812	6.62	2.8	0.67	3.36333	0.896354	predicted protein [Hordeum vulgare subsp. vulgare]	--	--	--	--	-	-	-
CL12302.Contig2_DB	23.76	0.23	30.35	18.1133	0.874166	5.36	21.24	5.86	10.82	0.83433	30.91	17.21	58.8	35.64	0.594686	8.02	10.09	2.37	6.82667	0.585345	13.31	16.1	3.15	10.8533	0.62797	hypothetical protein SORBIDRAFT_07g012920 [Sorghum bicolor] >gi|241940528|gb|EES13673.1| hypothetical protein SORBIDRAFT_07g012920 [Sorghum bicolor]	--	--	--	--	-	-	-
Unigene38677_DB	0	0.53	0.62	0.383333	0.873945	69.43	89.19	54.13	70.9167	0.247857	0	0	0	0	1	0	0	0	0	1	0	0	0	0	1	predicted protein [Hordeum vulgare subsp. vulgare]	Oryza sativa clone RRlibD00959 mRNA sequence	--	--	--	-	-	-
CL4907.Contig1_DB	10.02	0	11.72	7.24667	0.873933	13.03	7.42	14.83	11.76	0.32864	28.22	15.12	33.09	25.4767	0.364796	10.79	7.99	7.54	8.77333	0.200713	14.98	23.95	10	16.31	0.433443	PREDICTED: mitochondrial ubiquitin ligase activator of nfkb 1-like isoform 1 [Brachypodium distachyon]	Hordeum vulgare subsp. vulgare cDNA clone: FLbaf26g09, mRNA sequence	Probable E3 ubiquitin-protein ligase XBOS34 OS=Oryza sativa subsp. japonica GN=XBOS34 PE=2 SV=1	--	E3 ubiquitin-protein ligase MUL1 [EC:6.3.2.19]	GO:0009658//chloroplast organization;GO:0045037//protein import into chloroplast stroma	GO:0008270//zinc ion binding;GO:0004842//ubiquitin-protein ligase activity	GO:0005739//mitochondrion;GO:0009941//chloroplast envelope
CL14752.Contig3_DB	53.75	12.86	62.36	42.99	0.615168	6.62	8.29	0	4.97	0.882172	65.67	69.33	80.75	71.9167	0.109373	29.62	27.79	25.29	27.5667	0.0788497	30.63	25.21	9.95	21.93	0.488968	hypothetical protein SORBIDRAFT_01g007180 [Sorghum bicolor] >gi|241920257|gb|EER93401.1| hypothetical protein SORBIDRAFT_01g007180 [Sorghum bicolor]	Zea mays clone 1573587 mRNA sequence	--	--	E3 ubiquitin-protein ligase RNF14 [EC:6.3.2.19]	GO:0009826//unidimensional cell growth;GO:0009734//auxin mediated signaling pathway;GO:0008152//metabolic process;GO:0009640//photomorphogenesis;GO:0009723//response to ethylene stimulus	GO:0008080//N-acetyltransferase activity	-
CL9912.Contig6_DB	6.74	0	5.77	4.17	0.8738	3.41	1.39	1.83	2.21	0.480661	17.89	5.21	26.07	16.39	0.64128	2.19	5.15	0.9	2.74667	0.793325	2.66	3.78	0	2.14667	0.904463	hypothetical protein AURANDRAFT_71710 [Aureococcus anophagefferens]	Oryza sativa Japonica Group Os05g0586700 (Os05g0586700) mRNA, complete cds	--	--	RNA-binding protein with serine-rich domain 1	-	-	-
CL15530.Contig2_DB	0	0.18	0.21	0.13	0.873678	4.45	19.87	14.82	13.0467	0.602565	0	0	0	0	1	0.12	0.1	0.1	0.106667	0.108253	0.71	0.53	0	0.413333	0.892979	hypothetical protein [Oryza sativa Japonica Group]	--	Vegetative cell wall protein gp1 OS=Chlamydomonas reinhardtii GN=GP1 PE=2 SV=1	ATPases involved in chromosome partitioning	serine/arginine repetitive matrix protein 1	-	-	-
CL16789.Contig1_DB	21.18	0	18.16	13.1133	0.873647	13.16	21.36	29.98	21.5	0.391203	22.08	26.72	28.26	25.6867	0.125239	14.89	4.36	5.46	8.23667	0.702729	15.71	14.71	0	10.14	0.867428	mitogen-activated protein kinase 2 [Triticum aestivum]	PREDICTED: Brachypodium distachyon mitogen-activated protein kinase 14-like (LOC100834611), mRNA	Mitogen-activated protein kinase 14 OS=Oryza sativa subsp. japonica GN=MPK14 PE=2 SV=1	Serine/threonine protein kinase	[EC:2.7.1.-]	GO:0006468//protein phosphorylation;GO:0000165//MAPK cascade	GO:0004707//MAP kinase activity;GO:0005524//ATP binding	GO:0005773//vacuole;GO:0005886//plasma membrane
CL12222.Contig1_DB	8.13	0	9.48	5.87	0.873626	11.22	5.47	7.33	8.00667	0.366459	10.7	10.45	16.07	12.4067	0.255911	7.32	6.63	3.35	5.76667	0.367828	17.07	13.14	0.57	10.26	0.840037	predicted protein [Hordeum vulgare subsp. vulgare]	PREDICTED: Brachypodium distachyon uncharacterized LOC100822421 (LOC100822421), mRNA	Proline-rich receptor-like protein kinase PERK8 OS=Arabidopsis thaliana GN=PERK8 PE=1 SV=1	Uncharacterized protein conserved in bacteria	phospholipase D [EC:3.1.4.4]	-	-	GO:0009536//plastid
CL3155.Contig2_DB	1.13	0	0.97	0.7	0.873534	8.91	2.3	3.35	4.85333	0.731907	10.16	13.19	11.98	11.7767	0.12951	0.83	5.07	6.6	4.16667	0.717405	0.38	1.32	3.56	1.75333	0.931761	PREDICTED: uncharacterized protein LOC100825343 [Brachypodium distachyon]	PREDICTED: Brachypodium distachyon uncharacterized LOC100825343 (LOC100825343), mRNA	Probable peroxygenase 3 OS=Arabidopsis thaliana GN=PXG3 PE=1 SV=1	--	--	-	-	GO:0009536//plastid
CL27691.Contig2_DB	3.46	0	4.03	2.49667	0.873516	9.94	9.74	4.1	7.92667	0.418272	11.59	12.18	13.66	12.4767	0.0854725	3.44	4.73	0.89	3.02	0.647069	10.7	9	0.53	6.74333	0.807854	PREDICTED: premnaspirodiene oxygenase-like [Brachypodium distachyon]	PREDICTED: Brachypodium distachyon premnaspirodiene oxygenase-like (LOC100823280), mRNA	5-epiaristolochene 1,3-dihydroxylase OS=Nicotiana tabacum GN=CYP71D20 PE=1 SV=2	Cytochrome P450	cytochrome P450, family 71, subfamily Z, polypeptide 6 (ent-isokaurene C2-hydroxylase) [EC:1.14.13.143]	-	GO:0046872//metal ion binding;GO:0016491//oxidoreductase activity	-
CL1478.Contig3_DB	22.02	0	18.92	13.6467	0.873442	210.17	502.52	153.76	288.817	0.648195	45.34	10.67	43.86	33.29	0.58887	49.13	53.27	16.49	39.63	0.508364	90.96	67.01	0.65	52.8733	0.884855	PREDICTED: subtilisin-chymotrypsin inhibitor-2A-like [Brachypodium distachyon]	PREDICTED: Brachypodium distachyon subtilisin-chymotrypsin inhibitor-2A-like (LOC100844467), mRNA	Subtilisin-chymotrypsin inhibitor-2A OS=Hordeum vulgare PE=1 SV=2	--	--	GO:0009611//response to wounding	GO:0004867//serine-type endopeptidase inhibitor activity	-
CL2186.Contig6_DB	5.8	0	4.99	3.59667	0.873315	0	2.21	3.64	1.95	0.940449	11.01	4.49	14.72	10.0733	0.514122	0.89	0.9	1.75	1.18	0.418356	1.81	0.43	2.25	1.49667	0.634474	PREDICTED: GDP-mannose transporter GONST1-like [Brachypodium distachyon]	PREDICTED: Brachypodium distachyon GDP-mannose transporter GONST1-like (LOC100844414), mRNA	GDP-mannose transporter GONST1 OS=Arabidopsis thaliana GN=GONST1 PE=1 SV=2	Nucleotide-sugar transporter	GDP-mannose transporter	GO:0015784//GDP-mannose transport;GO:0055085//transmembrane transport	GO:0005458//GDP-mannose transmembrane transporter activity	GO:0005794//Golgi apparatus;GO:0005886//plasma membrane;GO:0009536//plastid
CL8293.Contig8_DB	9.18	0	7.9	5.69333	0.873291	30.16	14.64	17.82	20.8733	0.392757	35.66	35.26	48.68	39.8667	0.191518	19.16	27.37	0	15.51	0.905566	29.12	26.12	0	18.4133	0.869848	AP2/EREBP transcription factor [Lophopyrum elongatum]	PREDICTED: Brachypodium distachyon ethylene-responsive transcription factor 1-like (LOC100825554), mRNA	Ethylene-responsive transcription factor 1 OS=Oryza sativa subsp. japonica GN=EREBP1 PE=1 SV=1	--	EREBP-like factor	-	-	-
Unigene41348_DB	9.49	8.17	0	5.88667	0.873253	4.05	1.12	1.62	2.26333	0.692503	2.76	8.63	7.01	6.13333	0.494284	6.11	16.49	4.78	9.12667	0.702492	17.5	6.2	6.91	10.2033	0.620294	PREDICTED: cytochrome P450 84A1-like [Brachypodium distachyon]	Zea mays clone 1585325 cytochrome P450 CYP84A33v1 mRNA, complete cds	Cytochrome P450 84A1 OS=Arabidopsis thaliana GN=CYP84A1 PE=2 SV=1	Cytochrome P450	ferulate-5-hydroxylase [EC:1.14.-.-]	GO:0010224//response to UV-B;GO:0022900//electron transport chain	GO:0046424//ferulate 5-hydroxylase activity;GO:0009055//electron carrier activity;GO:0005506//iron ion binding;GO:0020037//heme binding;GO:0016705//oxidoreductase activity, acting on paired donors, with incorporation or reduction of molecular oxygen	GO:0016023//cytoplasmic membrane-bounded vesicle;GO:0005783//endoplasmic reticulum
Unigene5625_DB	0	21.44	24.9	15.4467	0.873237	25.17	11.54	10.92	15.8767	0.5073	21.28	40.17	31.13	30.86	0.306153	73.39	42.97	73.58	63.3133	0.278268	85.26	66.75	56.77	69.5933	0.207725	plasma membrane intrinsic protein [Hordeum vulgare]	Hordeum vulgare cultivar Haruno-nijo aquaporin (pip2;6) mRNA, complete cds	Probable aquaporin PIP2-8 OS=Arabidopsis thaliana GN=PIP2-8 PE=1 SV=1	Glycerol uptake facilitator and related permeases (Major Intrinsic Protein Family)	aquaporin PIP	GO:0009269//response to desiccation;GO:0006833//water transport;GO:0006970//response to osmotic stress;GO:0080170//hydrogen peroxide transmembrane transport;GO:0009737//response to abscisic acid stimulus	GO:0005215//transporter activity	GO:0005773//vacuole;GO:0005886//plasma membrane;GO:0016021//integral to membrane;GO:0009507//chloroplast
CL25837.Contig1_DB	555.18	5.81	425.76	328.917	0.87318	900.15	169.5	232.64	434.097	0.932619	622.9	393.68	1046.94	687.84	0.481851	754.58	528.54	81.86	454.993	0.752401	1304.52	514.37	133.56	650.817	0.917748	PREDICTED: putative ripening-related protein 6-like [Brachypodium distachyon]	Oryza sativa chromosome 10 B1288B10 genomic sequence, complete sequence	Ripening-related protein grip22 OS=Vitis vinifera GN=grip22 PE=2 SV=1	--	--	-	-	GO:0016023//cytoplasmic membrane-bounded vesicle
CL22337.Contig2_DB	11.73	0	13.61	8.44667	0.873146	8.24	8.64	11.56	9.48	0.191182	27.9	17.14	51.56	32.2	0.546841	4.36	8.22	1.53	4.70333	0.714002	22.24	24.81	3.97	17.0067	0.668148	PREDICTED: eukaryotic translation initiation factor 3 subunit E-like isoform 2 [Brachypodium distachyon]	PREDICTED: Brachypodium distachyon eukaryotic translation initiation factor 3 subunit E-like, transcript variant 2 (LOC100827915), mRNA	--	--	translation initiation factor 3 subunit E	GO:0006413//translational initiation;GO:0009651//response to salt stress;GO:0009640//photomorphogenesis;GO:0009908//flower development	GO:0003743//translation initiation factor activity	GO:0008180//signalosome;GO:0005852//eukaryotic translation initiation factor 3 complex;GO:0005886//plasma membrane
Unigene40193_DB	20.77	0	17.91	12.8933	0.873099	13.73	11.97	13.98	13.2267	0.0828221	27.96	21.51	25.41	24.96	0.130147	22.65	25.92	13.38	20.65	0.315004	28.24	26.56	2.32	19.04	0.76178	PREDICTED: acetylornithine deacetylase-like [Brachypodium distachyon]	PREDICTED: Brachypodium distachyon acetylornithine deacetylase-like (LOC100831737), mRNA	--	Acetylornithine deacetylase/Succinyl-diaminopimelate desuccinylase and related deacylases	acetylornithine deacetylase [EC:3.5.1.16]	GO:0006508//proteolysis	GO:0008777//acetylornithine deacetylase activity;GO:0008237//metallopeptidase activity	GO:0005829//cytosol
Unigene38982_DB	0	2.26	2.62	1.62667	0.873066	0	2.84	2.67	1.83667	0.867261	15.76	0	10.27	8.67667	0.922002	6.05	7.31	10.27	7.87667	0.27503	14.64	32.5	5.45	17.53	0.784633	phosphoglycerate kinase [Zea mays]	Wheat mRNA for cytosolic phosphoglycerate kinase (EC 2.7.2.3)	Phosphoglycerate kinase, cytosolic OS=Triticum aestivum PE=2 SV=1	3-phosphoglycerate kinase	phosphoglycerate kinase [EC:2.7.2.3]	GO:0034976//response to endoplasmic reticulum stress;GO:0006096//glycolysis;GO:0016310//phosphorylation;GO:0046685//response to arsenic-containing substance;GO:0046686//response to cadmium ion	GO:0004618//phosphoglycerate kinase activity	GO:0005829//cytosol;GO:0009506//plasmodesma;GO:0005774//vacuolar membrane;GO:0009570//chloroplast stroma;GO:0005794//Golgi apparatus;GO:0005634//nucleus;GO:0005886//plasma membrane;GO:0048046//apoplast
CL11926.Contig2_DB	0	4.36	5.05	3.13667	0.872982	3.05	0	1.7	1.58333	0.965269	2.04	19.53	13.38	11.65	0.76158	7.84	1.57	4.92	4.77667	0.65683	6.37	5.19	5.1	5.55333	0.127614	PREDICTED: 40S ribosomal protein SA-like [Brachypodium distachyon]	PREDICTED: Brachypodium distachyon 40S ribosomal protein SA-like (LOC100839630), mRNA	40S ribosomal protein SA OS=Vitis vinifera GN=GSVIVT00034021001 PE=3 SV=1	Ribosomal protein S2	small subunit ribosomal protein SAe	GO:0006412//translation;GO:0000461//endonucleolytic cleavage to generate mature 3'-end of SSU-rRNA from (SSU-rRNA, 5.8S rRNA, LSU-rRNA);GO:0006407//rRNA export from nucleus;GO:0009651//response to salt stress;GO:0000028//ribosomal small subunit assembly;GO:0042256//mature ribosome assembly;GO:0000447//endonucleolytic cleavage in ITS1 to separate SSU-rRNA from 5.8S rRNA and LSU-rRNA from tricistro…	GO:0003735//structural constituent of ribosome	GO:0022627//cytosolic small ribosomal subunit;GO:0030686//90S preribosome;GO:0009507//chloroplast;GO:0005634//nucleus;GO:0005886//plasma membrane
CL1183.Contig1_DB	31.47	0	36.45	22.64	0.872981	17.53	14.77	19.7	17.3333	0.142551	47.33	26.38	60.99	44.9	0.388251	18.32	10.27	3.03	10.54	0.725671	30.57	27.14	1.13	19.6133	0.820801	predicted protein [Hordeum vulgare subsp. vulgare]	PREDICTED: Brachypodium distachyon uncharacterized LOC100844409 (LOC100844409), mRNA	Transcriptional corepressor SEUSS OS=Arabidopsis thaliana GN=SEU PE=1 SV=1	--	E1A/CREB-binding protein [EC:2.3.1.48]	GO:0009790//embryo development;GO:0009909//regulation of flower development;GO:0048481//ovule development	GO:0003677//DNA binding;GO:0046982//protein heterodimerization activity	GO:0009536//plastid
CL7421.Contig5_DB	7.66	25.48	5.06	12.7333	0.872923	6.26	12.29	19.29	12.6133	0.516994	11.03	8.49	6.85	8.79	0.2396	15.97	11.63	27.65	18.4167	0.449892	3.26	19.79	6.77	9.94	0.876158	hypothetical protein [Oryza sativa Japonica Group]	Panicum virgatum clone PV_ABa103-H10, complete sequence	DNA mismatch repair protein MSH6 OS=Arabidopsis thaliana GN=MSH6 PE=1 SV=2	--	DNA mismatch repair protein MSH6	-	-	-
CL1401.Contig1_DB	17.91	0	20.72	12.8767	0.872872	226.03	253.29	90.97	190.097	0.457249	32.44	35.35	51.62	39.8033	0.259688	9.15	14.36	6.88	10.13	0.378587	14.34	16.82	5.19	12.1167	0.505543	predicted protein [Hordeum vulgare subsp. vulgare]	Triticum aestivum cDNA, clone: WT005_N05, cultivar: Chinese Spring	Beta-glucosidase 31 OS=Oryza sativa subsp. japonica GN=BGLU31 PE=2 SV=1	Beta-glucosidase/6-phospho-beta-glucosidase/beta-galactosidase	beta-glucosidase [EC:3.2.1.21]	GO:0005975//carbohydrate metabolic process	GO:0008422//beta-glucosidase activity	GO:0016023//cytoplasmic membrane-bounded vesicle
CL11478.Contig2_DB	7.53	6.27	7.74	7.18	0.110731	3.73	7.3	4.08	5.03667	0.390715	12.06	14.56	9.9	12.1733	0.191572	8.05	6.29	4.13	6.15667	0.318906	9.16	6.9	7.97	8.01	0.14114	predicted protein [Hordeum vulgare subsp. vulgare] >gi|326511088|dbj|BAJ91891.1| predicted protein [Hordeum vulgare subsp. vulgare]	Triticum aestivum cDNA, clone: WT003_A19, cultivar: Chinese Spring	Shaggy-related protein kinase iota OS=Arabidopsis thaliana GN=ASK9 PE=2 SV=1	Serine/threonine protein kinase	[EC:2.7.1.-]	GO:0009825//multidimensional cell growth;GO:0009729//detection of brassinosteroid stimulus;GO:0046827//positive regulation of protein export from nucleus;GO:0042538//hyperosmotic salinity response;GO:0009965//leaf morphogenesis;GO:0006468//protein phosphorylation;GO:0009742//brassinosteroid mediated signaling pathway;GO:0009733//response to auxin stimulus	GO:0004674//protein serine/threonine kinase activity;GO:0005524//ATP binding	GO:0005829//cytosol;GO:0005886//plasma membrane
CL26917.Contig2_DB	11.73	7.77	8.08	9.19333	0.239552	5.45	3.94	6.17	5.18667	0.219425	13.89	16.01	8.39	12.7633	0.308145	9.64	9.15	6.24	8.34333	0.220289	5.94	7.25	8.74	7.31	0.19165	PREDICTED: transport inhibitor response 1-like protein Os05g0150500-like [Brachypodium distachyon]	PREDICTED: Brachypodium distachyon transport inhibitor response 1-like protein Os05g0150500-like (LOC100822026), mRNA	Transport inhibitor response 1-like protein Os05g0150500 OS=Oryza sativa subsp. japonica GN=Os05g0150500 PE=2 SV=2	ATPases involved in chromosome partitioning	transport inhibitor response 1	GO:0010103//stomatal complex morphogenesis;GO:0016036//cellular response to phosphate starvation;GO:0048589//developmental growth;GO:0010311//lateral root formation;GO:0009734//auxin mediated signaling pathway;GO:0006511//ubiquitin-dependent protein catabolic process;GO:0010152//pollen maturation;GO:0002237//response to molecule of bacterial origin;GO:0042752//regulation of circadian rhythm;GO:00…	GO:0005515//protein binding;GO:0004842//ubiquitin-protein ligase activity;GO:0000822//inositol hexakisphosphate binding;GO:0010011//auxin binding	GO:0043224//nuclear SCF ubiquitin ligase complex
CL25858.Contig2_DB	8.12	0	9.37	5.83	0.872636	4.53	5.72	0	3.41667	0.883361	29.66	7.22	16.72	17.8667	0.63044	10.08	3.25	9.39	7.57333	0.496476	6.35	8.12	2.45	5.64	0.514346	PREDICTED: UPF0414 transmembrane protein C20orf30 homolog [Brachypodium distachyon]	PREDICTED: Brachypodium distachyon UPF0414 transmembrane protein C20orf30 homolog (LOC100828197), mRNA	Vegetative cell wall protein gp1 OS=Chlamydomonas reinhardtii GN=GP1 PE=2 SV=1	--	pectinesterase [EC:3.1.1.11]	GO:0006661//phosphatidylinositol biosynthetic process	-	-
CL940.Contig4_DB	22.27	0	25.68	15.9833	0.87257	8.13	17.35	3.79	9.75667	0.709751	35.81	24.28	31.63	30.5733	0.190924	5.06	5.26	2.78	4.36667	0.31551	17.41	16.59	0	11.3333	0.866781	--	PREDICTED: Brachypodium distachyon peptidyl-prolyl cis-trans isomerase-like 4-like (LOC100838874), mRNA	--	--	--	-	-	-
CL4433.Contig2_DB	4.56	0.52	1.96	2.34667	0.872543	5.08	4.01	3.9	4.33	0.150541	9.32	13.48	9.12	10.64	0.231348	6.33	6.9	5.76	6.33	0.0900474	12.58	12.52	2.17	9.09	0.659293	TPA: hypothetical protein ZEAMMB73_166172 [Zea mays]	Phyllostachys edulis cDNA clone: bphyst004a24, full insert sequence	Formin-like protein 5 OS=Oryza sativa subsp. japonica GN=FH5 PE=2 SV=2	--	--	-	-	GO:0005739//mitochondrion;GO:0009536//plastid
CL12460.Contig1_DB	8.91	4	0.93	4.61333	0.872514	2.57	2	11.08	5.21667	0.974911	23.63	9.96	9.37	14.32	0.563414	1.09	2.59	1.81	1.83	0.409945	0	0	0	0	1	predicted protein [Hordeum vulgare subsp. vulgare]	PREDICTED: Brachypodium distachyon uncharacterized LOC100832642 (LOC100832642), mRNA	--	--	--	-	-	-
CL28138.Contig2_DB	19.48	0	16.93	12.1367	0.872374	2.83	2.87	0.99	2.23	0.48164	12.62	14.63	26.15	17.8	0.410158	7.52	10.6	4.23	7.45	0.427594	39.63	22.13	0.97	20.91	0.925818	predicted protein [Hordeum vulgare subsp. vulgare]	Oryza sativa Japonica Group Os03g0162500 (Os03g0162500) mRNA, complete cds	Vegetative cell wall protein gp1 OS=Chlamydomonas reinhardtii GN=GP1 PE=2 SV=1	Translation initiation factor 2 (IF-2; GTPase)	RNA-binding protein with serine-rich domain 1	-	-	GO:0009536//plastid
CL28106.Contig2_DB	245.86	0.88	203.69	150.143	0.872328	122.35	129.58	120.58	124.17	0.0383994	1475.67	833.55	827.37	1045.53	0.356303	95.08	128.88	24.98	82.98	0.638664	61.21	89.2	22.88	57.7633	0.576388	RecName: Full=Glycine-rich cell wall structural protein; Flags: Precursor >gi|295808|emb|CAA36811.1| glycine-rich protein [Hordeum vulgare subsp. vulgare]	Triticum aestivum cDNA, clone: WT011_C02, cultivar: Chinese Spring	Glycine-rich cell wall structural protein OS=Hordeum vulgare GN=GRP PE=2 SV=1	Endoglucanase	argonaute	-	GO:0005199//structural constituent of cell wall;GO:0005515//protein binding	GO:0009506//plasmodesma;GO:0009505//plant-type cell wall
CL2355.Contig1_DB	15.67	0	18.01	11.2267	0.872273	29.57	10.15	3.96	14.56	0.917748	6.19	18.55	31.05	18.5967	0.668403	11.26	3.48	2.03	5.59	0.887942	51.96	27.94	3.51	27.8033	0.871309	predicted protein [Hordeum vulgare subsp. vulgare] >gi|326506206|dbj|BAJ86421.1| predicted protein [Hordeum vulgare subsp. vulgare]	Triticum aestivum cDNA, clone: WT007_M16, cultivar: Chinese Spring	PTI1-like tyrosine-protein kinase 3 OS=Arabidopsis thaliana GN=PTI13 PE=1 SV=1	Serine/threonine protein kinase	serine/threonine-protein kinase PBS1 [EC:2.7.11.1]	GO:0006468//protein phosphorylation	GO:0004713//protein tyrosine kinase activity;GO:0005524//ATP binding	-
Unigene32849_DB	0	2.47	2.83	1.76667	0.871998	14.16	9.76	8.92	10.9467	0.257096	5.12	2.99	8.01	5.37333	0.468903	12.61	16.75	18.74	16.0333	0.195044	6.71	12.79	10.61	10.0367	0.306903	predicted protein [Hordeum vulgare subsp. vulgare]	PREDICTED: Brachypodium distachyon 1-aminocyclopropane-1-carboxylate oxidase homolog 1-like (LOC100829113), mRNA	DIBOA-glucoside dioxygenase BX6 OS=Zea mays GN=BX6 PE=1 SV=1	--	2,4-dihydroxy-1,4-benzoxazin-3-one-glucoside dioxygenase [EC:1.14.20.2]	-	GO:0051213//dioxygenase activity	-
CL18415.Contig1_DB	14.61	12.78	0	9.13	0.871805	3.77	0	4.65	2.80667	0.8801	0	0	0	0	1	16.59	9.49	23.03	16.37	0.413725	4.46	10.98	16.84	10.76	0.575551	predicted protein [Hordeum vulgare subsp. vulgare] >gi|326508244|dbj|BAJ99389.1| predicted protein [Hordeum vulgare subsp. vulgare]	Phyllostachys edulis cDNA clone: bphylf024l05, full insert sequence	Abscisic acid receptor PYL1 OS=Arabidopsis thaliana GN=PYL1 PE=1 SV=1	Uncharacterized protein conserved in bacteria with the myosin-like domain	abscisic acid receptor PYR/PYL family	GO:0080163//regulation of protein serine/threonine phosphatase activity;GO:0006569//tryptophan catabolic process;GO:0019761//glucosinolate biosynthetic process;GO:0009684//indoleacetic acid biosynthetic process;GO:0009738//abscisic acid mediated signaling pathway	GO:0004872//receptor activity;GO:0042803//protein homodimerization activity;GO:0010427//abscisic acid binding	GO:0005634//nucleus
CL1098.Contig1_DB	10.4	0	9.1	6.5	0.87178	0.85	8.45	12.75	7.35	0.819834	17.17	0	23.79	13.6533	0.899318	11.49	8.03	4.92	8.14667	0.403423	11.47	12.74	2.37	8.86	0.638404	--	--	--	--	--	-	-	-
CL4027.Contig4_DB	3.86	0	4.41	2.75667	0.871752	22.06	6.49	15.03	14.5267	0.53675	5.33	11.35	13.01	9.89667	0.40832	4.37	5.05	1.09	3.50333	0.604419	9.36	13.58	0	7.64667	0.908923	PREDICTED: ubiquitin-conjugating enzyme 15-like [Brachypodium distachyon]	PREDICTED: Brachypodium distachyon ubiquitin-conjugating enzyme 15-like (LOC100831205), mRNA	Ubiquitin-conjugating enzyme 15 OS=Arabidopsis thaliana GN=UBC15 PE=2 SV=2	Ubiquitin-protein ligase	ubiquitin-conjugating enzyme E2 W [EC:6.3.2.19]	GO:0043161//proteasomal ubiquitin-dependent protein catabolic process;GO:0009739//response to gibberellin stimulus;GO:0009910//negative regulation of flower development;GO:0051788//response to misfolded protein;GO:0009965//leaf morphogenesis;GO:0080129//proteasome core complex assembly;GO:0006635//fatty acid beta-oxidation;GO:0016579//protein deubiquitination;GO:0009407//toxin catabolic process	GO:0004842//ubiquitin-protein ligase activity	GO:0005634//nucleus
CL9728.Contig2_DB	5.85	0	6.68	4.17667	0.871707	4.77	7.14	2.52	4.81	0.480303	14.88	8.32	21.89	15.03	0.451513	3.01	2.85	0.99	2.28333	0.491787	4.97	5.23	0.5	3.56667	0.745512	--	--	--	--	--	-	-	-
CL9633.Contig3_DB	21.94	0	25.04	15.66	0.871663	17.07	28.22	12.96	19.4167	0.406662	120.89	42.53	75.93	79.7833	0.492858	3.86	12.19	1.91	5.98667	0.912027	8.89	4.7	0	4.53	0.981774	--	--	--	--	--	-	-	-
CL3344.Contig2_DB	3.64	0	3.19	2.27667	0.871646	11.97	22.7	8.28	14.3167	0.523232	3.68	3.2	9.24	5.37333	0.624793	5.63	7.06	3.89	5.52667	0.287248	8.07	6.22	0.73	5.00667	0.762476	PREDICTED: uncharacterized protein LOC100822987 [Brachypodium distachyon]	Triticum aestivum cDNA, clone: WT012_H23, cultivar: Chinese Spring	Arginine/serine-rich protein 45 OS=Arabidopsis thaliana GN=SR45 PE=1 SV=1	Translation initiation factor 2 (IF-2; GTPase)	RecQ-mediated genome instability protein 1	GO:0055085//transmembrane transport	-	GO:0016023//cytoplasmic membrane-bounded vesicle;GO:0016021//integral to membrane;GO:0005886//plasma membrane
CL13084.Contig2_DB	3.57	0	3.13	2.23333	0.87161	1.16	1.34	1.85	1.45	0.246835	9.82	4.72	16.47	10.3367	0.570011	3.67	0.58	1.81	2.02	0.770132	3.02	1.91	0.61	1.84667	0.653203	hypothetical protein VOLCADRAFT_99471 [Volvox carteri f. nagariensis] >gi|300256441|gb|EFJ40707.1| hypothetical protein VOLCADRAFT_99471 [Volvox carteri f. nagariensis]	--	Leucine-rich repeat extensin-like protein 1 OS=Arabidopsis thaliana GN=LRX1 PE=1 SV=1	--	phospholipase D [EC:3.1.4.4]	-	-	-
Unigene17796_DB	6.64	0	7.57	4.73667	0.871572	6.47	4.36	2.29	4.37333	0.477904	11.24	5.65	18.27	11.72	0.539563	2.73	2.15	0.56	1.81333	0.619573	5.06	1.18	1.7	2.64667	0.795762	--	--	--	--	--	-	-	-
CL19461.Contig1_DB	7.27	0	8.28	5.18333	0.871488	10.66	9.13	7.98	9.25667	0.145245	7.81	9.17	11.2	9.39333	0.181618	16.52	15.07	6.99	12.86	0.399301	12.73	15	0	9.24333	0.874687	hypothetical protein OsI_27104 [Oryza sativa Indica Group]	Triticum aestivum cDNA, clone: SET5_K12, cultivar: Chinese Spring	--	--	--	-	GO:0009055//electron carrier activity;GO:0004129//cytochrome-c oxidase activity	GO:0005886//plasma membrane;GO:0005746//mitochondrial respiratory chain
CL13414.Contig3_DB	12.76	0.39	18.05	10.4	0.871485	14.67	9.1	7.1	10.29	0.381224	27.32	22.2	19.34	22.9533	0.176139	15.22	9.46	7.02	10.5667	0.398473	39.37	19.47	4.95	21.2633	0.812663	predicted protein [Hordeum vulgare subsp. vulgare] >gi|326515968|dbj|BAJ88007.1| predicted protein [Hordeum vulgare subsp. vulgare] >gi|326521800|dbj|BAK00476.1| predicted protein [Hordeum vulgare subsp. vulgare] >gi|326528351|dbj|BAJ93357.1| predicted protein [Hordeum vulgare subsp. vulgare]	Triticum aestivum cDNA, clone: SET2_C18, cultivar: Chinese Spring	Glucan endo-1,3-beta-glucosidase 4 OS=Arabidopsis thaliana GN=At3g13560 PE=1 SV=1	--	arabidopsis histidine kinase 2/3/4 (cytokinin receptor) [EC:2.7.13.3]	GO:0005975//carbohydrate metabolic process	GO:0004553//hydrolase activity, hydrolyzing O-glycosyl compounds	GO:0016023//cytoplasmic membrane-bounded vesicle
CL9221.Contig5_DB	20.76	0	18.25	13.0033	0.871387	36.08	21.97	18.53	25.5267	0.364321	31.3	19.5	33.15	27.9833	0.264614	19.65	9.15	2.67	10.49	0.816868	37.83	33.25	0.22	23.7667	0.863402	PREDICTED: UPF0136 membrane protein At2g26240-like [Brachypodium distachyon]	Phyllostachys edulis cDNA clone: bphylf054d10, full insert sequence	UPF0136 membrane protein At2g26240 OS=Arabidopsis thaliana GN=At2g26240 PE=3 SV=1	Opacity protein and related surface antigens	fatty acid desaturase (delta-4 desaturase) [EC:1.14.19.-]	-	-	GO:0009536//plastid;GO:0016020//membrane
CL13332.Contig1_DB	7.22	0	8.21	5.14333	0.871357	18.93	16.1	20.08	18.37	0.111499	26.22	33.42	26.46	28.7	0.142488	19.79	13.31	6.13	13.0767	0.522533	35.73	24.38	1.16	20.4233	0.862806	hydroquinone glucosyltransferase, putative, expressed [Triticum aestivum]	Triticum aestivum chromosome 3B-specific BAC library, contig ctg0011b	UDP-glycosyltransferase 72B1 OS=Arabidopsis thaliana GN=UGT72B1 PE=1 SV=1	DNA-directed RNA polymerase, beta' subunit/160 kD subunit	hydroquinone glucosyltransferase [EC:2.4.1.218]	GO:0042221//response to chemical stimulus;GO:0008152//metabolic process	GO:0016758//transferase activity, transferring hexosyl groups	GO:0005739//mitochondrion
CL10986.Contig2_DB	9.92	0	11.28	7.06667	0.871355	14.03	9.11	5.87	9.67	0.424894	18.1	28.2	29.77	25.3567	0.249768	19.84	10.58	15.84	15.42	0.301185	46.76	25.06	7.27	26.3633	0.75018	PREDICTED: uncharacterized protein LOC100836567 [Brachypodium distachyon]	Triticum aestivum cDNA, clone: SET6_C09, cultivar: Chinese Spring	Uncharacterized protein At4g01150, chloroplastic OS=Arabidopsis thaliana GN=At4g01150 PE=1 SV=1	ATPases involved in chromosome partitioning	phospholipase D [EC:3.1.4.4]	-	-	GO:0009536//plastid
CL20702.Contig1_DB	6.24	0	7.09	4.44333	0.871291	3.04	2.99	3.26	3.09667	0.0463864	25.04	9.21	21.23	18.4933	0.446767	3.54	6.32	1.49	3.78333	0.640752	9.69	6.5	1.56	5.91667	0.692327	PREDICTED: MIP18 family protein At1g68310-like [Brachypodium distachyon]	Phyllostachys edulis cDNA clone: bphyst031c07, full insert sequence	MIP18 family protein At1g68310 OS=Arabidopsis thaliana GN=At1g68310 PE=2 SV=2	Uncharacterized conserved protein	--	-	GO:0010209//vacuolar sorting signal binding	-
Unigene4818_DB	13.89	3.21	3.68	6.92667	0.871271	52.32	55.14	89.78	65.7467	0.317296	29.81	27.89	17.06	24.92	0.275856	21.89	22.07	31.13	25.03	0.211088	14.6	8.65	8.21	10.4867	0.340341	PREDICTED: uncharacterized protein C24B11.05-like [Brachypodium distachyon]	PREDICTED: Brachypodium distachyon uncharacterized LOC100839359 (LOC100839359), mRNA	Extensin OS=Nicotiana tabacum GN=HRGPNT3 PE=2 SV=1	Predicted hydrolase (HAD superfamily)	putative hydrolase of the HAD superfamily	-	GO:0016787//hydrolase activity	-
CL16480.Contig3_DB	20.48	5.44	4.72	10.2133	0.871261	17.07	25.35	14.79	19.07	0.291391	25.82	19.26	20.42	21.8333	0.160348	16.39	11.13	45.5	24.34	0.760594	2.97	5.97	4.44	4.46	0.336345	PREDICTED: anthocyanidin 5,3-O-glucosyltransferase-like [Brachypodium distachyon]	Oryza sativa Japonica Group chromosome 10 clone B1366F05, complete sequence	Anthocyanidin 5,3-O-glucosyltransferase OS=Rosa hybrid cultivar GN=RhGT1 PE=2 SV=1	Predicted molecular chaperone distantly related to HSP70-fold metalloproteases	isoflavone 7-O-glucosyltransferase [EC:2.4.1.170]	GO:0008152//metabolic process	GO:0016758//transferase activity, transferring hexosyl groups	-
CL975.Contig3_DB	34.98	0	39.71	24.8967	0.87122	4.13	9.02	12.45	8.53333	0.489996	25.24	8	78.32	37.1867	0.985585	3.97	26.03	8.76	12.92	0.8981	28.76	23.13	0.53	17.4733	0.855071	--	PREDICTED: Cucumis sativus heat stress transcription factor A-6b-like (LOC101212281), mRNA	--	--	--	-	-	-
CL7737.Contig1_DB	756.08	4.21	914.66	558.317	0.871149	693.38	534.1	306.28	511.253	0.380552	536.36	398.08	1159.79	698.077	0.581296	428.71	489.92	319.11	412.58	0.209753	1059.35	647.85	27.69	578.297	0.898043	predicted protein [Hordeum vulgare subsp. vulgare]	Triticum aestivum geranylgeranyl hydrogenase mRNA, complete cds	Geranylgeranyl diphosphate reductase, chloroplastic OS=Oryza sativa subsp. japonica GN=CHLP PE=2 SV=1	Dehydrogenases (flavoproteins)	geranylgeranyl reductase [EC:1.3.1.83]	GO:0055114//oxidation-reduction process;GO:0015995//chlorophyll biosynthetic process;GO:0015979//photosynthesis	GO:0016628//oxidoreductase activity, acting on the CH-CH group of donors, NAD or NADP as acceptor;GO:0000166//nucleotide binding;GO:0045550//geranylgeranyl reductase activity	GO:0009941//chloroplast envelope;GO:0009535//chloroplast thylakoid membrane
CL14425.Contig2_DB	19.75	0	22.35	14.0333	0.870966	22.06	5.7	9.07	12.2767	0.703655	73.89	54.72	39.1	55.9033	0.311702	20.3	16.94	10.36	15.8667	0.318667	13.76	20.45	4.46	12.89	0.622996	PREDICTED: uncharacterized protein LOC100840648 [Brachypodium distachyon]	PREDICTED: Brachypodium distachyon uncharacterized LOC100840648 (LOC100840648), mRNA	Lysine-rich arabinogalactan protein 19 OS=Arabidopsis thaliana GN=AGP19 PE=2 SV=2	Protein implicated in ribosomal biogenesis, Nop56p homolog	serine/arginine repetitive matrix protein 1	-	-	-
CL19814.Contig3_DB	4.56	0	5.16	3.24	0.870961	16.49	19.21	2.14	12.6133	0.727133	19.11	6.36	12.24	12.57	0.507669	1.83	1.34	2.35	1.84	0.274497	2.57	3.56	3.48	3.20333	0.171677	Na+/H+ exchanger [Puccinellia tenuiflora]	Puccinellia tenuiflora PutNHX mRNA for Na+/H+ exchanger, complete cds	Sodium/hydrogen exchanger 2 OS=Arabidopsis thaliana GN=NHX2 PE=1 SV=2	NhaP-type Na+/H+ and K+/H+ antiporters	solute carrier family 9 (sodium/hydrogen exchanger), member 8	GO:0055085//transmembrane transport;GO:0006885//regulation of pH;GO:0006814//sodium ion transport	GO:0015385//sodium:hydrogen antiporter activity	GO:0016021//integral to membrane
CL9677.Contig1_DB	10.65	0	12.05	7.56667	0.870953	11.33	13.02	12.86	12.4033	0.0752193	13.74	18.66	14.72	15.7067	0.165801	11.12	8.74	2.73	7.53	0.574223	9.75	2.96	1.53	4.74667	0.925199	predicted protein [Hordeum vulgare subsp. vulgare] >gi|326511998|dbj|BAJ95980.1| predicted protein [Hordeum vulgare subsp. vulgare] >gi|326518592|dbj|BAJ88325.1| predicted protein [Hordeum vulgare subsp. vulgare]	Triticum aestivum cDNA, clone: SET4_D01, cultivar: Chinese Spring	Zinc finger CCCH domain-containing protein 2 OS=Oryza sativa subsp. japonica GN=Os01g0192000 PE=2 SV=1	Uncharacterized protein conserved in bacteria	serine/arginine repetitive matrix protein 1	GO:0010150//leaf senescence;GO:0006979//response to oxidative stress;GO:0009867//jasmonic acid mediated signaling pathway	GO:0003677//DNA binding;GO:0003723//RNA binding;GO:0008270//zinc ion binding	GO:0005737//cytoplasm;GO:0005886//plasma membrane;GO:0005634//nucleus
CL8142.Contig5_DB	4.66	4.12	0	2.92667	0.870925	4.28	0	4.85	3.04333	0.871074	8.63	0	4.69	4.44	0.973069	0	15.55	16.35	10.6333	0.866842	4.46	2.46	2.46	3.12667	0.369307	thaumatin-like protein 4 precursor [Secale cereale]	Avana sativa thaumatin-like pathogenesis-related protein (rastl-2) mRNA, complete cds	Thaumatin-like protein PWIR2 OS=Triticum aestivum PE=2 SV=1	--	--	-	-	GO:0016023//cytoplasmic membrane-bounded vesicle
CL18489.Contig1_DB	9.19	1.1	16.86	9.05	0.870821	5.92	5.77	7.75	6.48	0.170124	9.58	12.9	14.97	12.4833	0.217814	3.11	2.97	3.52	3.2	0.0893225	4.86	6.84	3.69	5.13	0.310383	PREDICTED: uncharacterized protein LOC100822307 [Brachypodium distachyon]	PREDICTED: Brachypodium distachyon uncharacterized LOC100822307 (LOC100822307), mRNA	Vegetative cell wall protein gp1 OS=Chlamydomonas reinhardtii GN=GP1 PE=2 SV=1	Translation initiation factor 2 (IF-2; GTPase)	pectinesterase [EC:3.1.1.11]	-	-	GO:0005886//plasma membrane
CL18307.Contig1_DB	2.13	1.89	0	1.34	0.870643	3.94	4.75	2.22	3.63667	0.355267	7.92	9.16	15.1	10.7267	0.357784	0	0	0	0	1	0	0	0	0	1	--	--	--	--	--	-	-	-
CL15662.Contig1_DB	7.96	0	7.07	5.01	0.870568	2.87	1.89	2.59	2.45	0.206032	17.06	11.94	15.26	14.7533	0.176051	4.66	2.86	0.85	2.79	0.683141	1.71	0.9	0.43	1.01333	0.638963	hypothetical protein [Oryza sativa Japonica Group] >gi|51536288|dbj|BAD38456.1| hypothetical protein [Oryza sativa Japonica Group]	--	--	--	--	-	-	-
Unigene28200_DB	1.7	1.51	0	1.07	0.870565	3.17	3.8	0	2.32333	0.876574	10.59	9.23	1.74	7.18667	0.663133	24.47	6.52	11.96	14.3167	0.642896	13.24	7.2	1.77	7.40333	0.775016	deoxymugineic acid synthase1 [Triticum aestivum]	Triticum aestivum TaDMAS1 mRNA for deoxymugineic acid synthase1, complete cds	Non-functional NADPH-dependent codeinone reductase 2 OS=Papaver somniferum GN=COR2 PE=1 SV=1	Aldo/keto reductases, related to diketogulonate reductase	6'-deoxychalcone synthase [EC:2.3.1.170]	GO:0006826//iron ion transport;GO:0055114//oxidation-reduction process	GO:0016491//oxidoreductase activity	-
CL2818.Contig2_DB	13.3	11.82	0	8.37333	0.870523	3.53	4.24	3.96	3.91	0.0914658	2.36	6.15	5.8	4.77	0.439087	4.54	16.37	24.81	15.24	0.668119	5.52	10.05	27.88	14.4833	0.816171	PREDICTED: chlorophyll a-b binding protein 7, chloroplastic-like [Brachypodium distachyon]	Hordeum vulgare subsp. vulgare mRNA for predicted protein, complete cds, clone: NIASHv1026G24	--	--	light-harvesting complex I chlorophyll a/b binding protein 5	GO:0009765//photosynthesis, light harvesting	GO:0005488//binding	GO:0034357;GO:0009507//chloroplast
Unigene5003_DB	2.33	2.62	0	1.65	0.870473	11.89	13.09	23.43	16.1367	0.393182	2.95	7.25	1.86	4.02	0.70892	0.72	8.48	2.95	4.05	0.986478	1.77	1.87	2.38	2.00667	0.163036	PREDICTED: uncharacterized membrane protein At1g16860-like [Brachypodium distachyon]	PREDICTED: Brachypodium distachyon uncharacterized LOC100838956 (LOC100838956), mRNA	Uncharacterized membrane protein At1g16860 OS=Arabidopsis thaliana GN=At1g16860 PE=1 SV=1	--	RNA-binding protein with serine-rich domain 1	-	-	-
Unigene34404_DB	30.96	0	34.81	21.9233	0.870465	38.67	39.83	21.57	33.3567	0.306506	64.51	39.02	116.41	73.3133	0.53795	44.29	27.43	11.05	27.59	0.602413	58.78	49.18	6.56	38.1733	0.72814	--	--	--	--	--	-	-	-
CL6518.Contig4_DB	11.26	0	10.02	7.09333	0.870425	5.39	7.85	3.05	5.43	0.442035	9.32	13.98	19.58	14.2933	0.35941	5.43	6.86	4.61	5.63333	0.202136	0.4	3.67	4.37	2.81333	0.753239	predicted protein [Hordeum vulgare subsp. vulgare]	Triticum aestivum cDNA, clone: SET5_A20, cultivar: Chinese Spring	--	Predicted ATPase		-	GO:0005524//ATP binding;GO:0005516//calmodulin binding	GO:0009507//chloroplast;GO:0005739//mitochondrion
Unigene44467_DB	7.66	0	6.84	4.83333	0.87017	0	3.69	5.67	3.12	0.922325	117.02	33.97	70.76	73.9167	0.562997	5.32	2.11	3.32	3.58333	0.452406	8.7	26.78	3.38	12.9533	0.946948	--	--	--	--	--	-	-	-
Unigene33387_DB	5.07	0	4.53	3.2	0.870126	2.3	5.71	1.61	3.20667	0.684583	12.91	10.69	13.39	12.33	0.116822	1.45	6.08	3.18	3.57	0.655325	0.4	1.67	1.19	1.08667	0.59013	--	--	--	--	--	-	-	-
Unigene31586_DB	7.08	0	7.91	4.99667	0.869999	21.63	45.45	13.31	26.7967	0.622514	13.78	0.95	14.72	9.81667	0.78368	33.99	15	10.17	19.72	0.638536	11.06	5.36	0.42	5.61333	0.948549	hypothetical protein MTR_2g084760, partial [Medicago truncatula] >gi|355485784|gb|AES66987.1| hypothetical protein MTR_2g084760, partial [Medicago truncatula]	--	--	--	--	-	-	-
CL9415.Contig2_DB	4.69	4.2	0	2.96333	0.869963	2.23	15.81	30.44	16.16	0.873036	1.47	1.3	0	0.923333	0.870904	2.85	4.53	8.29	5.22333	0.533278	4.65	9.98	6.06	6.89667	0.400446	PREDICTED: dof zinc finger protein MNB1A-like [Brachypodium distachyon]	PREDICTED: Brachypodium distachyon dof zinc finger protein MNB1A-like (LOC100845505), mRNA	Dof zinc finger protein MNB1A OS=Zea mays GN=MNB1A PE=1 SV=2	--	--	GO:0006355//regulation of transcription, DNA-dependent	GO:0003677//DNA binding;GO:0008270//zinc ion binding	-
CL11915.Contig3_DB	2.89	0	2.59	1.82667	0.86991	10.91	3.41	11.56	8.62667	0.525051	7.58	2.99	22.97	11.18	0.936063	10.11	11.64	3.38	8.37667	0.524593	17.67	11.44	0	9.70333	0.92361	predicted protein [Hordeum vulgare subsp. vulgare]	Triticum aestivum cDNA, clone: WT008_N10, cultivar: Chinese Spring	CAX-interacting protein 4 OS=Arabidopsis thaliana GN=CXIP4 PE=1 SV=2	ATPases involved in chromosome partitioning	phospholipase D [EC:3.1.4.4]	GO:0051928//positive regulation of calcium ion transport;GO:0071702;GO:0033036;GO:0046907//intracellular transport	GO:0005488//binding	GO:0005737//cytoplasm;GO:0005634//nucleus
[truncated: 13,602 more rows]

## Sheet: Expression differences
Supplemental Table S1-2 Expression difference analysis in response to cold or drought stresses
GeneID	Cold/CK		ReCold/Cold		ReCold/CK		Drought/CK		ReDrought/CK		ReDrought/Drought
	log2 Value	FDR	log2 Value	FDR	log2 Value	FDR	log2 Value	FDR	log2 Value	FDR	log2 Value	FDR
[truncated: 14,380 more rows]
